# Supplementary material for: Near physiological spectral selectivity of cochlear optogenetics
Source: Nat Commun. 2019 Apr 29;10:1962. doi: 10.1038/s41467-019-09980-7 (PMC6488702; doi:10.1038/s41467-019-09980-7)
Supplement: Supplementary file 4 — Source Data [file 41467_2019_9980_MOESM4_ESM.xlsx]

## Sheet: Fig 1D
Depth (mm)	CF (kHz)
2.0009	0.7071
2.0509	1
2.1009	0.5946
2.1509	0.7071
2.2009	1
2.2509	0.8409
2.3009	2
2.3509	0.8409
2.4009	1
2.4509	1
2.5009	0.8409
2.5509	1.6818
2.6009	1.6818
2.6509	2.3784
2.7009	2.8284
2.7509	2.8284
2.8009	3.3636
2.8509	4
2.9009	4.7568
2.9509	5.6569
3.0009	5.6569
3.0509	6.7272
3.1009	11.3137
3.1509	11.3137
3.2009	26.9087
3.2509	16
3.3009	4
3.3509	19.0273
1.9414	0.5946
1.9914	0.5946
2.0414	0.7071
2.0914	0.7071
2.1414	1.1892
2.1914	1.4142
2.2414	1.1892
2.2914	1.6818
2.3414	1.6818
2.3914	2.8284
2.4414	2.8284
2.4914	2.8284
2.5414	3.3636
2.5914	3.3636
2.6414	4
2.6914	4
2.7414	4
2.7914	4.7568
2.8414	8
2.8914	8
2.9414	9.5137
2.9914	16
3.0414	13.4543
3.0914	16
3.1414	19.0273
3.1914	19.0273
3.2414	22.6274
3.2914	26.9087
3.3414	26.9087
2.3007	1.6818
2.3507	3.3636
2.4007	4
2.4507	4
2.5007	4
2.5507	5.6569
2.6007	5.6569
2.6507	5.6569
2.7007	8
2.7507	8
2.8007	11.3137
2.8507	13.4543
2.9007	16
2.9507	19.0273
3.0007	19.0273
3.1007	22.6274
3.1507	22.6274
3.2007	26.9087
1.9313	0.5
1.9813	0.5
2.0313	0.5946
2.0813	2.8284
2.1313	0.5946
2.1813	0.5946
2.2313	0.5946
2.2813	1
2.3313	1.6818
2.3813	2
2.4313	2
2.4813	2
2.5313	2.8284
2.5813	2.8284
2.6313	3.3636
2.6813	3.3636
2.7313	4
2.7813	4
2.8313	4.7568
2.8813	9.5137
2.9313	13.4543
2.9813	13.4543
3.0313	13.4543
3.0813	16
3.1313	16
3.1813	19.0273
3.2313	19.0273
1.762	0.5
1.812	0.5
1.862	0.5
1.912	0.5
1.962	0.5946
2.012	0.5946
2.062	0.5946
2.112	0.7071
2.162	0.8409
2.212	0.8409
2.262	0.5946
2.312	0.7071
2.362	1.4142
2.412	0.8409
2.462	2.3784
2.512	2.8284
2.562	3.3636
2.612	3.3636
2.662	4
2.712	4
2.762	4.7568
2.812	8
2.862	9.5137
2.912	11.3137
2.962	4.7568
3.012	16
3.062	19.0273
3.112	19.0273
3.162	19.0273
3.212	0.5946
3.262	0.5946
3.312	0.8409
2.1071	0.7071
2.1571	0.8409
2.2071	0.7071
2.2571	0.5946
2.3071	0.8409
2.3571	1.1892
2.4071	1
2.4571	1
2.5071	1
2.5571	1.4142
2.6071	1
2.6571	2
2.7071	3.3636
2.7571	4
2.8071	3.3636
2.8571	4
2.9071	4.7568
2.9571	4.7568
3.0071	4.7568
3.0571	5.6569
3.1071	11.3137
3.1571	11.3137
3.2071	13.4543
3.2571	13.4543
3.3071	16
3.3571	16
3.4071	4.7568
3.4571	16
1.7175	0.7071
1.7675	0.7071
1.8175	0.7071
1.8675	0.8409
1.9175	0.8409
1.9675	1
2.0175	1.1892
2.0675	1
2.1175	0.7071
2.1675	0.7071
2.2175	0.7071
2.2675	0.8409
2.3175	0.8409
2.3675	0.8409
2.4175	0.8409
2.4675	3.3636
2.5175	4
2.5675	4.7568
2.6175	5.6569
2.6675	8
2.7175	8
2.7675	8
2.8175	11.3137
2.8675	11.3137
2.9175	16
2.9675	19.0273
3.0175	19.0273
3.0675	19.0273
1.7433	0.5
1.7933	16
1.9433	0.5
1.9933	0.8409
2.0433	0.5
2.0933	0.5
2.1433	0.5946
2.1933	0.5
2.2433	0.5
2.2933	0.5
2.3433	0.5
2.3933	0.5946
2.4433	0.7071
2.4933	1
2.5433	0.7071
2.5933	0.8409
2.6433	2
2.6933	2
2.7433	2
2.7933	1.6818
2.8433	0.8409
2.8933	0.8409
2.9433	2.8284
2.9933	2.8284
3.0433	3.3636
3.0933	4
3.1433	4
3.1933	11.3137
3.2433	11.3137
3.2933	19.0273
2.0797	0.5
2.1297	0.5946
2.1797	0.7071
2.2297	0.7071
2.2797	0.7071
2.3297	1
2.3797	1
2.4297	1
2.4797	1
2.5297	1.4142
2.5797	1
2.6297	1.4142
2.6797	3.3636
2.7297	4
2.7797	4
2.8297	4
2.8797	4
2.9297	4
2.9797	3.3636
3.0297	11.3137
3.0797	11.3137
3.1297	11.3137
3.1797	0.7071
3.2297	19.0273
3.2797	16
3.3297	16
3.3797	16
3.4297	16
1.7682	0.8409
1.8182	0.8409
1.8682	1.4142
1.9182	1.4142
1.9682	1.4142
2.0182	1.4142
2.0682	1.4142
2.1182	1.6818
2.1682	2.3784
2.2182	2.3784
2.2682	2.3784
2.3182	2.8284
2.3682	3.3636
2.4182	3.3636
2.4682	3.3636
2.5182	4
2.5682	4.7568
2.6182	5.6569
2.6682	6.7272
2.7182	8
2.7682	13.4543
2.8182	16
2.8682	16
2.9182	16
2.9682	16
3.0182	16
3.0682	13.4543
3.1182	16
3.1682	22.6274
3.2182	16
3.2682	16
3.3182	16
1.747	1.1892
1.997	1.4142
2.047	1.6818
2.097	2.8284
2.147	3.3636
2.197	3.3636
2.247	6.7272
2.297	3.3636
2.347	6.7272
2.397	6.7272
2.447	6.7272
2.497	6.7272
2.547	11.3137
2.597	11.3137
2.647	13.4543
2.697	16
2.747	22.6274
2.797	22.6274
2.847	22.6274
2.897	22.6274
1.8004	0.5946
1.8504	0.5946
1.9004	0.7071
1.9504	0.7071
2.0004	0.8409
2.0504	0.8409
2.1004	1.4142
2.1504	1.4142
2.2004	1.6818
2.2504	2.3784
2.3004	2.3784
2.3504	2.3784
2.4004	2.8284
2.4504	3.3636
2.5004	4
2.5504	4.7568
2.6004	5.6569
2.6504	6.7272
2.7004	6.7272
2.7504	8
2.8004	11.3137
2.8504	13.4543
2.9004	13.4543
2.9504	16
3.0004	16
3.0504	19.0273
3.1004	22.6274
3.1504	22.6274
3.2004	22.6274
3.2504	22.6274
1.91	0.5946
1.96	0.5946
2.01	0.5946
2.06	0.7071
2.11	0.5
2.16	0.5
2.21	0.5
2.26	0.5946
2.31	0.7071
2.36	0.5946
2.41	1
2.46	0.5
2.51	2
2.56	1.6818
2.61	2
2.66	2.3784
2.71	2.8284
2.76	3.3636
2.81	3.3636
2.86	4
2.91	3.3636
2.96	4.7568
3.01	5.6569
3.06	8
3.11	8
3.16	8
3.21	11.3137
3.26	16
3.31	16
3.36	16
3.41	16
2.027	0.5
2.077	0.7071
2.127	0.8409
2.177	0.8409
2.227	1
2.277	1
2.327	0.8409
2.377	1
2.427	1.4142
2.477	1.6818
2.527	3.3636
2.577	4
2.627	4
2.677	4
2.727	4.7568
2.777	5.6569
2.827	5.6569
2.877	5.6569
2.927	6.7272
2.977	8
3.027	8
3.077	9.5137
3.127	9.5137
3.177	11.3137
3.227	16
3.277	16
3.327	19.0273
3.377	19.0273
3.427	19.0273
3.477	22.6274
3.527	22.6274
1.951	0.5
2.001	0.5946
2.051	0.5
2.101	0.5946
2.151	0.5
2.201	0.5946
2.251	0.5946
2.301	0.7071
2.351	0.7071
2.401	0.8409
2.451	1.4142
2.501	1.4142
2.551	1.4142
2.601	1
2.651	2
2.701	2
2.751	2
2.801	2
2.851	2.8284
2.901	2
2.951	3.3636
3.001	4
3.051	4.7568
3.101	5.6569
3.151	11.3137
3.201	16
3.251	16
3.301	16
1.895	0.5
1.945	0.5946
1.995	0.5
2.045	0.5
2.095	0.5
2.145	0.7071
2.195	0.5
2.245	0.5
2.295	0.5946
2.345	1
2.395	1
2.445	1.4142
2.495	1.4142
2.545	1.4142
2.595	2.3784
2.645	2.3784
2.695	2.3784
2.745	3.3636
2.795	4
2.845	4
2.895	4
2.945	4
2.995	4
3.045	8
3.095	13.4543
3.145	16
3.195	19.0273
1.865	0.7071
1.915	0.5
1.965	4
2.015	0.5946
2.065	0.7071
2.115	0.7071
2.165	0.5946
2.215	0.7071
2.265	0.7071
2.315	0.7071
2.365	0.8409
2.415	0.8409
2.465	0.8409
2.515	2.3784
2.565	3.3636
2.615	3.3636
2.665	3.3636
2.715	3.3636
2.765	4.7568
2.815	0.5946
2.865	9.5137
2.915	9.5137
2.965	19.0273
3.015	11.3137
3.065	16
3.115	19.0273
3.165	19.0273
3.215	16
3.265	0.7071
1.7204	0.7071
1.7704	0.8409
1.8204	1
1.8704	1.4142
1.9204	1.4142
2.0704	2.3784
2.1204	2.3784
2.1704	2.3784
2.2204	3.3636
2.2704	3.3636
2.3204	3.3636
2.3704	3.3636
2.4204	4
2.4704	4
2.5204	4
2.5704	5.6569
2.6204	6.7272
2.7204	11.3137
2.7704	11.3137
2.8204	11.3137
2.8704	16
2.9204	16
2.9704	16
3.0204	19.0273
3.1204	16
3.1704	19.0273
3.2204	0.8409
3.2704	0.7071
1.8378	0.5946
1.8878	0.5
1.9378	0.5
1.9878	0.5
2.0378	0.5
2.0878	0.5
2.1378	0.5946
2.1878	0.7071
2.2378	0.8409
2.2878	0.8409
2.3378	1.4142
2.3878	1.4142
2.4378	1.6818
2.4878	2
2.5378	2.3784
2.5878	2.3784
2.6378	3.3636
2.6878	3.3636
2.7378	3.3636
2.7878	4
2.8378	4
2.8878	4
2.9378	3.3636
2.9878	8
3.0378	11.3137
3.0878	13.4543
3.1378	13.4543
3.1878	13.4543
3.2378	19.0273
3.2878	19.0273
3.3378	19.0273
3.3878	0.5
1.8745	0.8409
1.9245	0.5946
1.9745	0.7071
2.0245	0.5946
2.0745	2.8284
2.1245	0.8409
2.1745	0.5946
2.2245	3.3636
2.2745	3.3636
2.3245	3.3636
2.3745	4.7568
2.4245	5.6569
2.4745	5.6569
2.5245	6.7272
2.5745	8
2.6245	9.5137
2.6745	13.4543
2.7245	19.0273
2.7745	19.0273
2.8245	19.0273
2.8745	19.0273
2.9245	19.0273
2.9745	22.6274
3.0245	22.6274
3.0745	22.6274
3.1245	19.0273
3.1745	19.0273
3.2245	19.0273
3.2745	22.6274
3.3245	32
3.3745	3.3636
1.8515	0.5946
1.9015	0.8409
1.9515	1
2.0015	1
2.0515	1
2.1015	1.1892
2.1515	1.1892
2.2015	1.6818
2.2515	1.6818
2.3015	1.6818
2.3515	3.3636
2.4015	3.3636
2.4515	3.3636
2.5015	3.3636
2.5515	4.7568
2.6015	4.7568
2.6515	4.7568
2.7015	4.7568
2.7515	4.7568
2.8015	4.7568
2.8515	4.7568
2.9015	8
2.9515	11.3137
3.0015	13.4543
3.0515	13.4543
3.1015	13.4543
3.1515	16
3.2015	16
3.3515	0.5946
3.4015	0.8409
2.003	0.5946
2.053	0.5
2.103	0.5
2.153	0.5
2.203	0.5946
2.253	0.7071
2.303	0.7071
2.353	1.4142
2.403	1.4142
2.453	1.4142
2.503	1.4142
2.553	1.6818
2.603	2.3784
2.653	2.8284
2.703	3.3636
2.753	3.3636
2.803	4
2.853	4
2.903	4.7568
2.953	8
3.003	5.6569
3.053	6.7272
3.103	16
3.153	16
3.203	5.6569
3.253	16
3.303	0.5
1.874	2
1.924	19.0273
1.974	19.0273
2.024	26.9087
2.074	0.5946
2.124	0.5946
2.174	0.7071
2.224	1
2.274	1
2.324	1.1892
2.374	1.4142
2.424	2
2.474	2
2.524	2.3784
2.574	3.3636
2.624	2.3784
2.674	3.3636
2.724	4
2.774	4
2.824	5.6569
2.874	5.6569
2.924	5.6569
2.974	5.6569
3.024	9.5137
3.074	9.5137
3.124	9.5137
3.174	13.4543
3.224	13.4543
3.274	16
3.324	19.0273
3.374	19.0273
3.424	19.0273
2.0057	0.5
2.0557	0.7071
2.1057	0.5946
2.1557	0.5946
2.2057	0.7071
2.2557	0.7071
2.3057	0.8409
2.3557	1.4142
2.4057	1.4142
2.4557	2
2.5057	2
2.5557	2
2.6057	2
2.6557	3.3636
2.7057	2.8284
2.7557	3.3636
2.8057	4
2.8557	5.6569
2.9057	2.8284
2.9557	5.6569
3.0057	5.6569
3.0557	8
3.1057	8
3.1557	11.3137
3.2057	16
3.2557	16
3.3057	16
3.3557	19.0273
2.024	0.5946
2.074	0.5946
2.124	0.5946
2.174	0.5946
2.224	0.7071
2.274	0.5946
2.324	0.5946
2.374	0.5946
2.424	0.5946
2.474	1
2.524	0.8409
2.574	1.4142
2.624	0.8409
2.674	2
2.724	2
2.774	2.3784
2.824	2
2.874	2.8284
2.924	3.3636
2.974	3.3636
3.024	4.7568
3.074	4.7568
3.124	5.6569
3.174	6.7272
3.224	11.3137
3.274	11.3137
3.324	11.3137
1.93	0.5
1.98	0.5
2.03	0.5946
2.08	5.6569
2.13	0.5946
2.18	1.4142
2.23	5.6569
2.28	3.3636
2.33	3.3636
2.38	3.3636
2.43	5.6569
2.48	0.5
2.53	5.6569
2.58	5.6569
2.63	5.6569
2.68	5.6569
2.73	6.7272
2.78	11.3137
2.83	11.3137
2.88	11.3137
2.93	13.4543
2.98	19.0273
3.03	19.0273
3.08	19.0273
3.13	19.0273
3.18	26.9087
3.23	32
3.28	32
3.33	32
3.38	32
1.899	0.5946
1.949	0.5946
1.999	0.5946
2.049	0.5946
2.099	0.5946
2.149	0.5946
2.199	0.7071
2.249	0.5946
2.299	0.7071
2.349	0.7071
2.399	0.7071
2.449	0.7071
2.499	0.7071
2.549	0.7071
2.599	0.7071
2.649	0.8409
2.699	2.8284
2.749	2.8284
2.799	4
2.849	4
2.899	4.7568
2.949	4
2.999	4
3.049	4.7568
3.099	4
3.149	4.7568
3.199	11.3137
3.249	13.4543
3.299	19.0273
3.349	19.0273
1.8151	1
1.8651	1
1.9151	1.1892
1.9651	1.6818
2.0151	5.6569
2.0651	2
2.1151	3.3636
2.1651	2
2.2151	4
2.2651	3.3636
2.3151	3.3636
2.3651	4
2.4151	4
2.4651	5.6569
2.5151	5.6569
2.5651	5.6569
2.6151	5.6569
2.6651	8
2.7151	13.4543
2.7651	13.4543
2.8151	16
2.8651	22.6274
2.9151	16
2.9651	22.6274
3.0151	26.9087
3.0651	26.9087
3.1651	5.6569
1.976	0.5
2.026	0.5
2.076	0.5
2.126	0.5946
2.176	0.8409
2.226	0.8409
2.276	1.4142
2.326	2
2.376	2
2.426	2
2.476	2.8284
2.526	3.3636
2.576	3.3636
2.626	4
2.676	4
2.726	4.7568
2.776	4.7568
2.826	4.7568
2.876	8
2.926	13.4543
2.976	16
3.026	16
3.076	19.0273
3.176	26.9087
3.226	26.9087
3.276	32
3.326	0.7071
1.7531	0.7071
1.8031	22.6274
1.8531	0.7071
1.9031	0.7071
1.9531	0.7071
2.0031	1.4142
2.0531	1.4142
2.1031	1.4142
2.1531	2
2.2031	2.3784
2.2531	2.3784
2.3031	3.3636
2.3531	3.3636
2.4031	3.3636
2.4531	3.3636
2.5031	4
2.5531	4.7568
2.6031	6.7272
2.6531	6.7272
2.7031	6.7272
2.7531	6.7272
2.8031	8
2.8531	13.4543
2.9031	16
2.9531	16
3.0031	16
3.0531	19.0273
3.1031	19.0273
3.1531	19.0273
3.2031	19.0273
3.2531	19.0273
1.8172	1
1.8672	1.6818
1.9172	1.6818
1.9672	1.6818
2.0172	1.6818
2.0672	1.6818
2.1172	2.3784
2.1672	4
2.2172	4
2.2672	4
2.3172	4
2.3672	4.7568
2.4172	4
2.4672	4.7568
2.5172	4.7568
2.5672	5.6569
2.6172	8
2.6672	9.5137
2.7172	11.3137
2.7672	13.4543
2.8172	19.0273
2.8672	19.0273
2.9172	19.0273
2.9672	19.0273
3.0172	19.0273
3.0672	19.0273
3.1172	26.9087
3.2672	0.7071
3.3672	0.7071
1.92	0.5946
2.02	0.5946
2.07	0.5946
2.12	0.7071
2.17	0.5946
2.22	0.8409
2.27	0.8409
2.32	1.1892
2.37	1
2.42	1
2.47	1.4142
2.52	2
2.57	1.4142
2.62	2
2.67	2.8284
2.72	3.3636
2.77	3.3636
2.82	4
2.87	4.7568
2.92	4
2.97	6.7272
3.02	6.7272
3.07	6.7272
3.12	6.7272
3.17	6.7272
3.22	16
3.27	6.7272
3.32	0.8409
3.37	0.8409
3.42	1.1892
1.92	0.5
1.97	0.5946
2.02	0.5946
2.07	0.7071
2.12	0.7071
2.17	0.8409
2.22	1
2.27	0.8409
2.32	1.4142
2.37	1.4142
2.42	1.4142
2.47	2.3784
2.52	2
2.57	2.3784
2.62	2.8284
2.67	3.3636
2.72	4.7568
2.77	5.6569
2.82	5.6569
2.87	8
2.92	9.5137
2.97	11.3137
3.07	19.0273
3.12	22.6274
3.17	26.9087
3.22	16
3.27	22.6274
3.32	19.0273
1.83	0.5946
1.88	0.5946
1.93	0.5946
1.98	0.5946
2.03	0.7071
2.08	0.8409
2.13	0.8409
2.18	1
2.23	1.1892
2.28	1.1892
2.33	1.1892
2.38	2
2.43	2
2.48	2
2.53	2
2.58	2.3784
2.63	3.3636
2.68	3.3636
2.73	4
2.78	4
2.83	4
2.88	4
2.93	4
2.98	4
3.03	11.3137
3.08	11.3137
3.13	11.3137
3.18	11.3137
3.23	0.8409
3.28	0.8409
3.33	0.8409
3.38	0.8409
1.881	0.7071
1.931	0.5946
1.981	0.5946
2.031	0.5946
2.081	0.5946
2.131	0.7071
2.181	0.8409
2.231	1
2.281	2
2.331	2
2.381	2
2.431	2.3784
2.481	3.3636
2.531	4
2.581	4
2.631	4
2.681	4
2.731	4.7568
2.781	8
2.831	11.3137
2.881	11.3137
2.931	16
2.981	16
3.031	16
3.081	19.0273
3.131	19.0273
3.181	19.0273
3.231	26.9087
3.281	26.9087
3.331	32
2.105	0.7071
2.155	0.5946
2.205	0.5
2.255	0.7071
2.305	0.5946
2.355	0.5
2.405	0.5946
2.455	0.5946
2.505	0.7071
2.555	0.5946
2.605	0.8409
2.655	1
2.705	2
2.755	2
2.805	2
2.855	2
2.905	2.3784
2.955	2.8284
3.005	4
3.055	4
3.105	4
3.155	4
3.205	8
3.255	11.3137
3.305	11.3137
3.355	16
3.405	19.0273
3.455	16
3.505	19.0273
2.002	1.4142
2.052	0.8409
2.102	2
2.152	1.6818
2.202	1.6818
2.252	2
2.302	2
2.352	2
2.402	2
2.452	2.3784
2.502	2.8284
2.552	3.3636
2.602	4
2.652	4.7568
2.702	4.7568
2.752	4.7568
2.802	11.3137
2.852	11.3137
2.902	13.4543
2.952	16
3.002	16
3.052	13.4543
3.102	16
3.152	19.0273
3.202	16
3.252	0.8409
3.302	19.0273
3.352	16
3.402	1
1.9573	3.3636
2.0073	1.1892
2.0573	0.5
2.1073	0.5
2.1573	0.5
2.2073	0.5
2.2573	0.5
2.3073	0.5946
2.3573	0.5946
2.4073	0.5946
2.4573	0.8409
2.5073	0.8409
2.5573	1
2.6073	1.6818
2.6573	1.6818
2.7073	2
2.7573	2
2.8073	2.3784
2.8573	2.3784
2.9073	2.8284
2.9573	2.8284
3.0073	4
3.0573	4
3.1073	4.7568
3.1573	6.7272
3.2073	9.5137
3.2573	9.5137
3.3073	19.0273
3.3573	19.0273
3.4073	19.0273
3.4573	22.6274
1.872	0.5946
1.922	0.7071
1.972	0.8409
2.022	0.8409
2.072	1.1892
2.122	1.1892
2.172	1.1892
2.222	1.1892
2.272	2
2.322	2
2.372	2.3784
2.422	3.3636
2.472	2.8284
2.522	4
2.572	4
2.622	4
2.672	4
2.722	4
2.772	4.7568
2.822	6.7272
2.872	6.7272
2.922	6.7272
2.972	11.3137
3.022	11.3137
3.072	13.4543
3.122	16
3.172	19.0273
3.222	19.0273
3.272	19.0273
3.322	19.0273
3.372	0.8409
3.422	0.5946
1.8097	0.5946
1.8597	0.5946
1.9097	1
1.9597	1.1892
2.0097	4.7568
2.0597	1.6818
2.1097	2.8284
2.1597	2.8284
2.2097	2.8284
2.2597	2.8284
2.3097	2.8284
2.3597	4.7568
2.4097	4.7568
2.4597	4.7568
2.5097	5.6569
2.5597	4.7568
2.6097	4.7568
2.6597	4.7568
2.7097	5.6569
2.7597	5.6569
2.8097	9.5137
2.8597	9.5137
2.9097	11.3137
2.9597	11.3137
3.0097	9.5137
3.0597	11.3137
3.1097	19.0273
3.1597	19.0273
3.2097	19.0273
3.2597	19.0273
1.9041	0.5946
1.9541	0.5946
2.0041	0.8409
2.0541	0.7071
2.1041	0.5946
2.1541	0.5946
2.2041	0.5946
2.2541	2
2.3041	2
2.3541	4
2.4041	4
2.4541	4
2.5041	4
2.5541	4
2.6041	4.7568
2.6541	4
2.7041	4
2.7541	4
2.8041	8
2.8541	9.5137
2.9041	9.5137
2.9541	11.3137
3.0041	19.0273
3.0541	19.0273
3.1041	19.0273
3.1541	26.9087
3.2041	26.9087
3.2541	32
3.3541	0.5946
3.4541	0.7071
2.0816	0.5946
2.1316	0.7071
2.1816	0.5
2.2316	0.5
2.2816	0.5946
2.3316	0.7071
2.3816	0.7071
2.4316	0.7071
2.4816	1
2.5316	0.8409
2.5816	2
2.6316	2
2.6816	2
2.7316	2
2.7816	2.8284
2.8316	3.3636
2.8816	4
2.9316	4
2.9816	6.7272
3.0316	6.7272
3.0816	8
3.1316	13.4543
3.1816	16
3.2316	19.0273
3.2816	19.0273
3.3316	26.9087
3.3816	26.9087
3.4316	26.9087
3.4816	26.9087
1.9007	0.5946
1.9507	0.5
2.0007	0.5
2.0507	0.5
2.1007	0.5946
2.1507	0.5946
2.2007	0.5946
2.2507	0.7071
2.3007	0.8409
2.3507	0.8409
2.4007	2
2.4507	2
2.5007	2.8284
2.5507	3.3636
2.6007	4
2.6507	4
2.7007	4
2.7507	4
2.8007	11.3137
2.8507	11.3137
2.9007	8
2.9507	11.3137
3.0007	13.4543
3.0507	19.0273
3.1007	19.0273
3.1507	19.0273
3.2007	22.6274
3.2507	26.9087
3.3007	26.9087
3.3507	0.5946
1.8767	0.5
1.9767	0.5946
2.0267	0.5946
2.0767	0.7071
2.1267	0.5946
2.1767	0.5946
2.2267	0.7071
2.2767	0.5946
2.3267	0.7071
2.3767	0.7071
2.4267	0.7071
2.4767	0.7071
2.5267	0.8409
2.5767	2
2.6267	2
2.6767	2.8284
2.7267	3.3636
2.7767	4
2.8267	4
2.8767	4
2.9267	5.6569
2.9767	5.6569
3.0267	8
3.0767	11.3137
3.1267	11.3137
3.1767	13.4543
3.2267	16
3.2767	16
3.3267	19.0273
3.3767	0.7071
3.4267	0.8409
1.8796	0.5
1.9296	4
1.9796	4.7568
2.0296	0.5946
2.0796	0.5
2.1296	0.5
2.1796	0.5946
2.2296	0.5946
2.2796	0.5946
2.3296	0.5946
2.3796	0.8409
2.4296	1
2.4796	1
2.5296	1
2.5796	1.1892
2.6296	2
2.6796	2
2.7296	2
2.7796	2
2.8296	2.3784
2.8796	2.3784
2.9296	2.8284
2.9796	4
3.0296	4
3.0796	4.7568
3.1296	4.7568
3.1796	4.7568
3.2296	4.7568
3.2796	13.4543
3.3296	13.4543
3.3796	13.4543
3.4296	13.4543
1.9504	0.5946
2.0004	0.7071
2.0504	0.5946
2.1004	0.5946
2.1504	0.5946
2.2004	0.5946
2.2504	0.7071
2.3004	0.8409
2.3504	1
2.4004	1.1892
2.4504	1.1892
2.5004	1.1892
2.5504	2
2.6004	2
2.6504	2
2.7004	4
2.7504	2.3784
2.8004	4
2.8504	4
2.9004	4
2.9504	4.7568
3.0004	5.6569
3.0504	6.7272
3.1004	8
3.1504	9.5137
3.2004	9.5137
3.2504	11.3137
3.3004	16
3.3504	16
3.4004	26.9087
3.4504	26.9087
3.5004	26.9087

## Sheet: Fig2A-D
monotonicity indices acoustic	monotonicity indices opto	monotonicity indices electric monopolar	monotonicity indices electric bipolar
0.8304	1	0.9487	0.8722
0.7586	0.9398	0.925	0.8298
0.8616	0.8681	0.9048	0.9225
0.9206	0.7941	0.8738	0.8898
0.8825	0.8785	0.9135	0.7787
0.9108	1	0.9118	0.7926
0.8827	1	0.8796	0.8095
0.9598	0.9537	0.8824	0.8824
0.9112	1	1	0.8661
0.9826	0.9643	0.9388	0.7459
0.9721	1	0.9684	0.8
0.922	0.9752	0.9659	0.8785
0.9935	1	0.8	0.7025
1	1	0.7738	0.7807
0.9856	0.9223	0.8571	0.7869
0.9953	0.9722	0.9	0.9901
0.8673	1	1	0.8862
0.9347	1	0.9091	0.8673
0.9593	0.9906	0.8837	0.9273
0.9302	0.9919	1	0.8058
1	0.9369	0.9859	0.8763
0.96	1	0.9091	0.8866
0.778	1	0.8462	0.9121
0.8571	0.9219	0.8916	0.9175
0.75	1	0.8194	0.9429
1	1	0.8481	0.8626
0.8663	0.8905	0.7632	0.8714
0.7847	0.9426	0.7419	0.8378
0.5846	0.9635	0.6552	0.92
0.7302	0.9914	0.6733	0.9248
0.6441	1	0.6875	0.9338
0.787	1	0.8571	1
0.7607	1	0.7143	0.9333
0.701	0.9467	0.8354	1
0.7631	0.8542	1	0.935
0.6453	1	0.9783	0.8372
0.6215	0.9605	0.9894	0.9043
0.5243	0.97	0.9359	0.9091
0.7459	0.9885	0.9011	1
0.8691	0.9588	0.9296	0.9313
0.7317	0.9406	1	0.9577
0.9472	0.9508	0.8169	0.8462
0.7471	0.9273	0.75	0.9929
0.9096	1	0.8769	0.9452
0.7924	0.9245	0.9518	0.9821
0.8356	1	0.9	0.8739
0.8241	0.9703	0.8644	0.9035
0.603	0.9872	0.8261	0.7787
0.9373	1	0.907	0.7939
1	0.9841	0.7692	0.7923
0.912	0.9123	0.7727	0.935
0.5794	0.8039	0.9375	0.9167
0.5409	0.9425	0.9242	0.869
0.4636	0.9764	1	0.8333
0.5015	0.9906	0.8571	0.8986
0.5339	1	0.8378	0.8707
0.4888	0.981	0.9753	0.8125
0.5094	1	1	0.9108
0.5389	0.9497	0.9744	0.9405
0.4587	0.9598	0.9643	0.8621
0.4058	1	0.8736	1
0.3938	0.8883	0.7647	0.8684
0.795	0.9401	0.8276	0.9048
0.9641	1	0.7614	0.7658
0.8897	0.9522	0.6222	0.9099
1	1	0.7458	1
0.7748	0.9711	0.7297	0.8208
0.9798	0.908	0.901	0.8969
0.8182	0.9942	0.8764	0.8868
0.8662	0.9793	0.8791	0.9412
1	0.9367	1	0.8381
1	0.855	0.9369	0.8302
1	1	0.9438	0.7921
1	1	0.9733	0.8384
1	1	0.9474	0.8952
1	1	0.8	0.8229
1	1	0.9722	0.8095
1	0.9032	0.8974	0.8442
1	0.9831	1	0.6988
1	1	1	0.7216
0.9375	1	1	0.8571
1	0.9333	0.9063	0.9697
1	1	0.8169	0.866
1	0.9767	0.9296	0.8315
0.7423	1	0.9583	0.8409
0.9214	0.8125	1	0.7738
0.8158	1	0.7564	0.6966
0.6757	0.9107	0.7625	0.701
0.7337	0.8986	0.878	0.7912
0.479	0.9432	0.7821	0.6768
0.3284	1	0.8876	0.7895
0.9444	0.9615	0.8495	0.7453
0.9142	0.8667	0.7949	0.6569
0.93	1	0.88	0.7377
0.9462	1	0.6571	0.8725
0.9655	1	0.9194	0.8065
0.9983	1	1	1
0.9656	0.9863	0.9419	0.7624
0.9815	0.7763	0.7711	0.8095
0.983	0.8548	0.9785	0.9029
0.9555	0.9844	0.9787	0.79
0.8761	0.9167	0.8105	0.8673
0.985	0.8421	0.9583	0.8276
1	1	0.8039	0.8462
0.9823	0.9439	0.7629	0.6818
0.9564	0.8769	0.8	0.7667
0.9906	0.8182	0.9277	0.8404
0.959	1	0.9231	0.8614
0.9615	0.8525	0.7931	0.951
0.966	0.8862	0.8228	0.8302
0.9527	0.937	0.6962	0.8452
0.897	0.925	0.75	0.7473
0.8853	0.9922	0.7128	0.8571
0.852	0.9453	0.7703	0.8901
0.872	1	0.7692	0.9438
0.9305	1	0.6667	0.7931
0.8838	0.9844	0.8116	0.7526
0.8772	0.8873	0.8209	0.633
0.8983	0.8983	0.7432	0.8165
0.8801	0.8925	0.8615	0.8454
0.921	1	0.791	0.925
0.9293	1	0.8472	0.8881
0.9187	1	0.8714	0.8976
0.9795	1	0.7857	0.9016
0.9367	0.962	0.8923	0.8235
0.9812	0.908	0.9375	0.9754
0.9505	0.9423	0.9125	0.9911
0.9667	0.9286	1	0.934
0.9286	0.9677	0.9242	0.8987
0.9731	1	0.8992	1
0.9905	0.8611	1	0.8971
0.956	0.908	0.9469	0.9051
1	1	0.9474	0.9154
0.9889	0.8347	0.8384	0.8952
0.9264	0.8932	0.9244	0.9333
0.9416	0.9208	1	0.9496
0.9684	0.8676	0.9583	0.9576
0.9646	1	1	0.9464
0.8751	0.9608	0.9151	0.7872
0.8777	0.8929	0.9072	0.8228
0.7593	1	0.8438	0.8471
0.8229	0.7444	1	1
0.7864	0.931	0.9394	0.9208
0.6731	0.9906	0.8989	0.8557
0.7765	0.9423	0.8557	0.9643
0.6073	1	0.8571	0.95
0.8672	0.9438	0.9355	0.9652
0.7128	0.9184	0.747	0.7797
0.4887	0.9176	0.8605	0.75
0.3762	1	0.7857	0.9263
0.3474	0.9375	0.975	0.8727
0.2544	0.8974	0.8211	0.9902
1	0.8537	0.8022	0.9008
0.9945	0.9462	0.9032	0.903
1	0.9556	0.9216	0.8796
0.9609	0.8953	1	0.8655
0.9577	0.7429	1	0.9237
0.9945	0.8519	0.9831	0.8197
0.9973	0.8611	0.9014	0.85
1	0.8621	0.9186	0.9138
1	1	0.9195	0.8296
1	1	0.8105	0.8288
1	1	0.8764	0.9023
1	0.8634	0.9885	0.9767
1	0.9218	0.9222	0.9008
1	0.9257	0.9231	0.877
1	0.9382	0.8706	0.8241
1	0.911	0.94	0.7593
1	0.8647	0.9167	0.9091
0.9506	0.7391	0.9789	0.9667
1	0.975	0.9674	0.9204
0.8435	0.8571	0.956	0.7059
1	0.9359	0.9775	0.6759
1	0.8545	0.9326	0.6909
1	0.7381	0.9054	0.6804
1	0.8974	0.85	0.798
1	0.8627	1	0.6471
1	0.7581	0.7317	0.7477
1	0.8	1	0.708
1	0.8621	0.9895	0.8191
1	0.8906	0.9596	0.8316
1	0.8857	0.8911	0.781
1	0.8519	0.9238	1
1	0.8148	0.9674	0.8485
1	1	1	0.8
1	0.9733	0.8725	0.7526
0.9222	0.8438	0.8614	0.8351
1	0.7538	0.9903	0.6449
0.7629	1	0.7611	0.7963
1	1	0.9533	0.6271
0.9808	0.9683	0.8359	0.7736
0.9643	0.8148	0.7926	0.8
0.9077	0.9187	0.8222	0.8857
0.9617	0.96	0.8833	0.8777
1	0.8971	0.8898	0.8015
0.9782	0.8966	0.7734	0.9134
0.9756	0.8807	0.8492	0.8151
0.9451	1	0.8417	0.9444
0.9747	1	0.881	0.776
0.9737	0.7857	0.872	0.7914
1	0.7802	0.8651	0.7886
1	0.8395	0.8214	0.7863
1	1	0.8649	0.7661
1	1	0.8319	0.9434
1	1	0.7851	0.5984
1	1	0.7925	0.7545
0.8903	1	0.9358	0.8261
0.9331	1	0.8667	0.8654
0.9508	1	0.7255	0.9143
0.8646	0.901	0.7576	0.8785
1	0.8293	0.8333	0.8684
0.8947	0.8478	0.764	0.8495
0.7469	0.9756	0.7865	0.9639
0.8691	0.7576	0.9	0.8462
0.8798	0.9841	1	0.7849
0.8528	1	0.9658	0.9231
0.8184	0.9452	0.973	0.8983
0.8658	0.9231	0.957	0.8492
1	0.8493	0.8661	0.8705
0.9024	0.942	1	0.8214
0.9452	0.7568	1	0.8504
1	1	1	0.9262
0.7764	1	0.9412	0.9843
0.8772	0.9077	0.9279	0.8849
0.8091	0.96	0.9304	0.9669
1	1	1	0.8417
0.9523	1	0.8818	0.95
0.9279	1	0.9375	1
0.951	1	0.9343	0.8696
0.9655	0.9071	0.9	0.9078
1	0.9235	0.8944	0.9867
1	0.9946	0.9917	0.9333
0.9659	0.9045	0.9275	0.9799
0.9068	0.9198	0.959	0.8906
1	0.9305	0.9043	1
1	0.9543	0.9099	0.9504
1	0.9266	0.8772	0.8889
1	1	1	0.8053
0.8935	0.9	0.9516	0.8718
1	0.9247	0.9375	0.9083
1	0.963	0.9528	0.8889
1	0.8925	1	0.8934
0.9671	1	1	0.8527
0.7076	0.9051	0.8377	0.8095
0.8081	0.8389	0.9195	0.8194
0.5475	0.9512	0.9338	0.7434
0.7036	1	0.9146	0.9085
0.6827	0.7905	1	0.9085
0.5214	0.9207	0.9172	0.8961
0.7193	1	1	0.9536
0.5159	1	0.8559	0.9733
0.4816	1	0.8788	0.8841
0.2905	1	0.9556	0.8361
0.2623	1	0.8571	0.785
0.9959	1	0.8056	0.7476
0.9795	1	0.93	0.8367
0.9309	1	0.8557	0.8952
0.9587	0.9759	0.8854	0.7864
0.9495	1	0.951	0.71
0.9521	1	0.8144	0.8713
0.9689	0.9634	0.9596	0.7383
0.9425	1	0.9223	0.7549
0.9639	0.9231	1	0.8381
0.8675	0.8077	1	0.8053
0.8333	0.9053	0.9592	0.8879
0.8839	0.7333	0.9462	0.8774
0.7127	0.77	0.8851	0.9223
0.7135	0.73	0.9125	0.9545
0.7563	0.9412	0.978	0.8654
0.8618	0.8049	0.9915	0.9897
0.9054	0.8246	1	0.9016
0.9658	0.8529	1	0.8456
0.9729	0.8723	1	0.9695
1	0.8824	1	0.937
1	0.9474	1	0.9286
1	0.9857	1	0.8729
0.9974	0.9204	0.8889	0.8393
1	0.9103	0.871	0.9608
0.9807	0.9935	1	0.856
0.9879	0.9381	0.866	0.885
1	0.9755	0.9346	0.8425
1	0.8855	0.7064	1
0.9963	0.9903	0.7087	0.972
1	0.8805	0.754	0.9469
1	0.9156	1	0.901
1	0.9722	1	0.8947
1	0.8808	0.8302	0.9906
0.9788	0.88	0.7544	1
1	0.8571	0.9217	0.9063
1	0.9268	0.878	0.7308
0.9662	0.979	0.839	0.6923
0.9931	1	0.8167	0.84
0.9583	1	0.7788	0.8614
0.8963	1	0.8426	0.81
0.9226	0.9392	0.729	0.8
0.9009	0.9669	0.7921	0.8276
0.9713	0.9739	0.8679	0.9294
1	0.9231	0.9469	0.7391
1	1	0.95	0.79
1	1	0.7188	0.7723
1	0.8316	1	0.6937
1	0.803	1	0.7706
1	0.898	1	0.9101
1	0.8958	0.9524	0.8851
1	0.9306	0.9515	0.7757
1	0.9747	0.7442	0.8315
1	0.8647	0.8367	0.8876
1	0.9669	0.6881	0.8256
1	1	0.8522	0.9545
1	0.954	0.9107	0.8
0.9874	1	0.952	0.7963
0.9259	0.9291	1	0.7525
1	0.9836	1	0.8966
1	1	0.9141	0.9286
1	0.9826	0.8733	0.928
0.9658	0.9174	0.9701	0.9032
1	0.9725	0.9741	0.8992
1	0.9714	0.9558	0.9756
0.8226	0.9057	0.8872	0.8673
0.8243	0.9406	0.9355	0.972
0.8372	0.809	0.8534	0.9116
0.8984	0.9348	0.8142	0.8696
0.9667	0.8651	0.8611	0.8881
0.9667	1	0.8857	0.8976
0.9721	0.984	0.7523	0.9825
0.9792	0.9624	0.8056	0.8983
0.9762	0.9518	0.8889	0.8158
0.9269	1	0.6941	0.8148
0.9485	0.9643	0.7763	0.9204
0.8894	1	0.75	0.914
0.8978	1	0.8714	0.8434
0.9798	0.7115	0.9863	0.8592
0.9613	0.8929	0.9494	0.8608
0.7967	1	0.7312	0.8454
0.8259	1	0.8488	0.8966
0.7413	1	0.8667	0.9588
0.8154	1	0.9537	0.9574
0.7667	1	0.97	0.9545
0.6681	0.8727	0.8706	0.8492
0.6208	0.9914	0.9556	0.9083
0.7063	0.947	0.8514	0.8571
0.8001	0.9781	0.9574	0.7586
0.681	0.8926	1	0.7778
0.5111	1	0.8598	0.87
0.5518	0.9659	0.808	0.9238
0.5794	0.8105	0.8145	0.9407
0.554	0.8246	0.7967	0.7731
0.4966	1	0.8273	0.7895
0.8764	0.7463	0.8333	0.8362
0.8373	0.8814	0.9286	0.7557
0.8308	0.7544	1	0.6774
0.9473	0.8542	0.8537	0.8241
0.9013	0.9048	0.9286	0.9037
0.9155	1	0.9907	0.922
0.9015	1	0.8041	0.9098
0.9149	0.9667	0.9231	0.9508
0.9352	0.8468	0.8315	0.8
0.9252	0.9107	0.9457	0.9375
0.9923	0.944	1	0.9278
1	0.8934	0.8673	0.8718
0.9194	0.8397	0.8627	0.9815
0.9977	0.8621	0.9394	1
0.9971	0.9358	0.8932	0.9561
0.9964	0.8	1	0.8081
1	0.87	0.8684	0.8218
1	0.7759	0.881	0.8113
1	0.988	0.8588	0.8485
0.8621	0.8913	1	0.9406
0.8684	0.93	1	0.95
0.9313	0.8218	0.8636	0.8962
1	0.8835	0.9474	0.8598
0.9351	0.8333	0.914	0.8333
0.9789	0.7917	0.9135	0.8966
1	0.9459	0.8652	0.7727
1	0.9674	0.945	0.7667
1	1	0.9565	0.81
0.8	0.9355	1	0.88
0.8614	0.9861	0.99	0.9286
0.9023	0.8421	1	0.9592
0.9224	0.9878	0.7925	0.8148
0.9906	0.9615	0.7778	0.972
0.9933	0.9515	0.8608	0.8868
0.9128	1	0.8462	0.8087
0.8897	0.8791	0.8182	0.8993
0.9526	0.8088	0.9703	0.8623
0.9514	0.8125	0.8667	0.8915
1	0.9756	0.9412	0.9174
1	1	0.8317	0.9217
0.9734	0.9752	1	0.9016
0.9837	0.8655	0.8673	0.8712
0.9796	0.9518	0.9175	0.7407
1	0.8611	0.9794	0.806
1	0.9314	0.9762	0.7459
0.8191	0.9468	0.8621	0.855
0.9444	0.9722	0.878	0.7297
0.8813	0.8646	0.9367	0.7928
0.8389	0.9035	0.8971	0.7119
0.7475	0.9421	0.9881	0.8362
0.5652	0.9343	0.967	0.8224
0.8204	0.875	0.878	0.887
0.7886	0.9091	1	0.8974
0.77	0.9674	0.971	0.9429
0.6746	0.9583	0.8941	0.8602
0.697	0.8704	0.8533	0.908
0.931	0.9844	0.809	0.7835
0.8421	0.9315	0.9054	0.8571
0.8545	0.825	0.6988	0.9118
0.7278	1	0.8947	0.8922
0.7354	0.8684	0.6629	0.8333
0.7707	0.8182	0.6824	0.7863
0.9705	0.8846	0.8261	0.7257
0.7047	0.8906	0.7273	0.876
0.7306	0.9639	0.8842	0.9841
0.7778	0.9412	1	0.9111
0.8966	1	1	0.9714
0.9611	0.9351	0.9082	0.8595
1	1	0.9135	1
1	0.9315	0.8866	0.8175
1	1	0.8795	0.935
1	1	0.8409	0.9153
1	0.8714	0.9855	0.9242
1	0.9865	0.9733	0.8
1	1	0.7595	0.9394
1	0.9674	0.9722	0.8101
1	0.8542	0.8806	0.8537
1	0.9158	0.9024	0.7988
1	0.8636	0.9107	0.9704
1	0.8511	0.9464	0.9091
1	0.8081	0.9091	0.885
1	0.8118	0.8851	0.8889
1	0.8481	0.6667	0.8099
0.9595	0.9481	0.9	0.8702
1	0.8434	0.8939	0.8254
1	0.925	0.9375	0.7863
0.875	1	1	0.8397
0.9849	1	0.9672	0.8581
0.9974	1	0.9697	0.9178
0.9137	1	1	0.8861
0.9313	1	0.9432	0.8882
0.9113	0.9403	0.9114	0.9018
0.88	0.9658	0.9778	0.9937
0.9005	0.8769	0.9101	0.8994
0.95	1	0.9072	0.9245
0.9469	1	0.8193	0.8992
0.9301	0.9667	1	0.8667
0.9585	0.8889	0.8947	0.7714
1	0.9938	1	0.8269
1	0.9704	0.8621	0.8636
1	0.9689	0.8986	0.8713
0.9899	0.75	0.8469	0.7917
0.9368	1	0.8387	0.8265
0.881	1	0.9	0.8727
0.9106	0.8542	0.8352	0.875
0.9911	0.966	0.787	0.9057
1	1	0.7978	0.8938
1	0.955	0.8333	0.8774
1	0.9695	0.9306	1
1	0.9027	0.9	0.8586
1	0.9474	0.9104	0.9065
1	0.9755	0.9394	0.9688
1	0.9384	0.7632	0.9592
1	0.9342	0.8734	0.9407
0.9854	0.88	0.875	0.8425
0.988	0.8962	0.8644	0.9231
0.9357	0.9814	0.9355	0.8828
1	0.9837	0.9219	0.9245
1	0.9798	0.9155	1
1	1	0.9706	1
0.9812	1	0.8806	0.949
1	1	0.7625	0.901
1	0.9009	0.7467	0.9417
1	1	0.7595	0.9537
0.999	0.8811	0.7753	1
0.9745	0.9404	0.8588	0.8991
0.9839	0.9272	0.7662	0.7736
0.9927	0.8889	0.8553	0.6735
0.9742	0.9444	0.8485	0.7731
1	1	0.5636	0.899
0.9343	0.8085	0.8472	0.8632
1	1	0.9012	0.8172
0.9603	0.8902	0.8193	0.8646
0.9159	0.9677	0.7263	0.7404
1	0.9639	0.9082	0.88
1	0.9453	0.8384	0.8469
1	0.9811	0.8526	0.8438
1	0.8058	0.8085	0.9444
1	1	0.8431	0.7978
1	0.8492	0.9205	0.7955
0.9108	1	0.9277	0.75
0.9898	0.9084	0.8256	0.6939
1	1	0.8706	0.8485
0.9172	0.8993	0.9459	0.7864
0.8929	0.9333	0.75	0.757
0.9208	0.9124	0.6629	0.75
0.8477	0.9343	0.7816	0.8046
0.8614	1	0.8933	0.8081
0.7308	0.9286	0.6667	0.8617
0.7798	0.9091	0.6857	0.8571
0.9274	0.7946	0.8553	0.8395
0.875	0.8585	0.8028	0.8523
0.9225	0.9762	0.8209	0.8571
0.9895	0.95	0.9531	0.8649
0.9535	0.6944	0.8308	0.8095
0.9601	1	0.8919	0.8
0.995	0.7143	0.9178	0.9219
0.989	0.8679	0.8587	1
0.9734	0.7885	0.9853	0.9052
0.9238	1	0.8636	0.9083
0.9725	0.9889	0.8537	0.9587
0.9173	0.8421	0.8689	0.8898
0.9342	0.9231	1	0.9074
0.9531	1	1	0.9708
0.9341	0.9391	0.982	0.9462
0.8842	0.7398	0.807	0.985
0.9282	1	0.8151	0.9333
0.9075	0.9494	0.87	0.9211
0.951	0.9655	0.8843	0.9273
1	0.9592	0.8718	0.7232
0.9432	1	0.9123	0.9612
0.9944	1	0.9386	0.8952
1	0.9512	0.8818	0.6458
0.9408	0.918	0.8155	0.6667
0.9436	1	0.9348	0.9275
1	0.9735	0.8182	0.8734
1	0.9902	0.898	0.7805
0.8848	0.902	0.9412	0.8118
1	1	1	0.6735
1	0.9643	0.9271	0.8172
1	0.9903	0.8974	0.9714
0.9583	0.9615	0.8831	0.9219
0.9975	0.9815	0.9747	0.913
0.9652	0.9211	0.8734	1
1	0.8111	0.9351	0.6875
1	1	0.7238	0.8
0.9584	0.899	0.6848	0.8283
0.9926	0.9565	0.9432	0.8198
0.9753	0.8796	0.8333	0.8051
0.9776	0.9478	0.8673	0.8099
0.9962	0.9419	0.9192	0.7464
0.9843	0.9195	0.8291	0.904
0.952	0.8	0.8841	0.832
1	0.5641	1	0.9381
1	1	1	0.9528
1	1	0.8866	0.9861
1	0.875	1	0.9444
1	0.8072	0.8605	0.7258
0.9487	0.8791	0.9268	0.9138
1	1	0.9744	0.9688
1	1	0.9512	1
0.9617	1	0.8571	0.9691
1	1	0.8876	0.8525
0.8975	1	0.8317	0.8571
0.939	0.8793	0.9794	0.8814
0.9241	1	0.8966	1
0.9099	1	0.8941	0.8365
1	0.9636	0.7191	0.713
1	0.9538	0.9178	0.7864
0.9921	1	0.8837	0.9247
0.9745	1	1	0.9022
0.9946	1	0.8451	0.967
0.9823	1	0.9655	0.901
0.9956	0.7843	1	0.8137
1	1	0.9796	0.939
1	1	0.949	0.9091
1	1	1	0.9018
1	0.9159	1	0.8067
1	0.9	1	0.8438
1	0.9907	1	0.7699
1	1	1	0.8738
1	1	0.9304	0.9151
0.7683	1	0.8942	0.9099
0.9412	1	1	0.9587
1	0.8816	0.9924	0.8919
0.6752	0.9429	1	0.8509
0.9091	0.9405	0.9426
0.986	0.5952	0.9009
0.7961	1	0.8295
0.8787	1	0.8682
0.7297	0.9103	0.7609
0.8319	0.9091	0.8195
0.9142	0.9606	0.8571
0.8556	0.8586	0.8372
0.893	0.8333	0.9434
0.9162	0.9079	0.9138
0.9444	0.9868	0.9083
0.9669	0.918	0.8818
0.9485	1	0.9231
0.8862	0.8939	0.9802
0.9553	0.9	0.9537
1	0.8615	0.9158
1	0.8197	0.8795
1	1	0.7722
0.9683	0.9667	0.859
1	0.8906	0.8929
1	1	0.9457
1	0.8222	0.9091
1	0.9324	0.9672
1	1	1
1	0.8523	0.9186
1	0.8876	1
1	0.8966	1
1	1	1
1	0.9512	0.9898
0.9911	0.8701	0.9167
1	0.9485	0.8632
0.9531	0.9651	0.9339
0.9718	1	0.904
0.9172	1	0.9732
1	1	0.8993
0.9912	1	0.9122
0.9912	0.9552	0.9063
0.9805	1	0.9161
0.9884	0.8786	1
0.9685	1	0.8973
0.9574	0.874	0.8833
0.9486	0.9364	0.9057
0.975	0.8934	1
0.9466	0.9623	0.9091
0.7628	0.8898	0.935
0.8483	1	0.9767
0.9136	1	0.864
0.972	1	0.96
1	1	0.8425
0.9781	0.9363	0.9477
1	0.8671	0.9866
1	0.7965	0.8667
1	0.7712	0.9467
1	0.8994	0.9742
1	0.8601	1
1	0.8802	0.883
1	0.8907	0.8903
0.996	1	0.9115
1	0.875	0.9697
0.9509	0.9615	0.8163
1	0.8444	0.87
0.9686	1	0.9223
1	0.9344	0.79
1	1	0.8364
0.9952	0.8783	0.949
0.9676	0.8222	0.9375
0.9849	0.9118	0.8824
0.9748	0.8304	0.9184
0.8672	0.9029	0.9223
1	0.9216	0.981
1	1	0.9694
1	0.8559	1
1	0.913	0.8421
1	0.9293	0.8989
0.9721	0.8947	1
1	0.875	0.9778
1	0.932	0.9826
0.8742	0.8889	1
0.9162	1	0.97
1	0.9111	1
0.9972	1	1
0.9914	1	1
0.9068	1	0.9367
0.9504	1	1
1	0.9672	1
1	0.9811	0.92
0.9775	1	1
0.9944	0.8675	0.9505
1	1	0.7629
0.9643	0.9626	0.6857
0.9919	1	0.8673
0.9874	0.9608	0.8725
0.9466	1	0.9277
0.7841	0.9333	0.9029
0.8684	1	0.7179
0.995	0.7536	0.7288
0.9425	0.9487	0.7863
0.9882	1	0.7414
1	0.6667	0.8839
1	1	0.7619
1	0.9355	0.8148
0.9119	0.8763	0.7961
1	1	0.8491
0.9521	0.7571	0.8857
0.986	0.8667	0.8649
1	1	0.8211
0.943	0.9186	0.7213
1	1	0.9222
1	1	0.8764
0.9925	1	0.8407
0.9486	1	0.8716
1	1	0.86
0.994	0.9852	0.8916
0.9913	1	0.9011
1	0.9722	0.7027
0.9589	1	0.8036
1	0.8743	0.8835
1	0.9222	0.9412
0.999	0.9811	0.8138
1	0.924	0.875
0.9583	0.8788	0.9536
1	0.9526	0.9452
1	0.9141	0.9618
0.9522	0.9444	0.9167
0.9742	0.8995	0.9487
0.956	0.9766	1
1	1	0.9431
0.9953	1	0.896
1	1	0.8182
1	0.9683	0.8426
0.9673	1	0.844
0.9696	1	0.8173
1	1	0.835
0.8993	0.8966	0.9259
0.9939	1	0.7701
0.9373	1	0.7059
0.9579	0.9138	0.7733
0.9665	1	1
1	1	0.6988
1	1	0.8642
0.945	0.9239	0.7717
0.969	0.97	0.9186
1	0.8889	1
1	0.7895	0.9358
1	0.9884	0.9175
0.9056	1	0.9157
0.8388	1	0.9362
0.7023	1	0.8571
0.938	0.8793	0.8404
0.8245	0.9057	0.8972
1	0.9259	0.9238
0.8452	0.9802	0.9138
0.8631	1	0.9407
0.6736	0.9929	0.9661
0.8527	1	0.9899
0.5849	1	0.7826
0.7527	1	0.9008
0.7553	0.902	0.9016
0.9735	0.8514	0.8696
0.7391	0.6768	0.932
0.8163	0.9012	0.7979
0.9114	0.8977	0.8868
0.9397	0.8061	0.9277
0.926	0.9149	0.9444
0.9548	0.9348	0.9663
1	0.7692	1
1	0.8119	0.9583
0.9741	0.9425	0.83
1	0.8022	0.8532
1	0.8454	0.8764
0.9658	0.7757	0.825
1	0.7714	0.8111
0.9193	0.7216	0.9048
0.9567	0.8478	1
0.9929	0.8641	1
0.9754	0.8929	0.9041
1	1	0.9753
1	1	1
1	0.9535	1
1	1	0.7614
1	0.9302	0.8529
0.9872	0.9432	0.8163
1	0.8736	0.9697
0.731	0.9583	0.9898
0.8452	1	0.8261
0.7304	0.8806	0.9429
0.7257	0.8077	0.8182
0.7714	0.9149	0.8554
0.8511		0.7701
0.8138		0.8932
0.8033		0.8108
0.8372		0.8846
0.9247		0.98
0.8923		0.8866
0.93		0.8812
0.9311		0.9278
0.9682		0.9368
1		0.9438
0.9779		0.8675
1		0.8539
1		0.8736
0.9906		0.8375
1		1
0.9643		1
0.9382		1
0.9561		0.8764
1		1
0.9885		0.9759
0.9339		0.9012
1		1
1		0.726
0.8827		0.7738
0.9316		0.6932
0.9284		0.6703
0.9939		0.61
0.9814		0.7789
0.9841		0.7273
0.9228		0.7475
0.9848		0.873
0.9659		0.9639
0.9516		1
0.98		1
0.9447		0.9904
0.8356		0.9753
0.5741		1
0.9226		0.8537
0.9094		0.9
0.8892		0.8
1		0.7692
1		0.7432
1		1
1		0.85
0.863		0.7705
0.7091		0.8281
0.8771		0.9398
0.8761		0.8507
0.9573		0.8615
0.9774		0.9403
0.8945		0.9394
0.8508		0.9153
0.8444		0.8727
0.9152		0.9063
0.9278		0.9718
0.9346		1
0.9603		0.9589
0.9747		0.8889
0.9957		0.9368
0.9185		0.967
0.7746		0.9605
0.7335		0.8889
0.7579		0.7805
0.9788		0.9273
0.9865		0.7273
0.9937		0.9495
0.987		0.8636
1		0.8372
1		1
0.947		1
0.9811		0.925
0.9926		1
0.9485		1
0.9822		0.9296
0.9102		1
0.97		1
0.9613		0.9459
1		0.8977
1		1
0.9629		1
0.9579		0.9394
0.9682		0.8553
0.9691		0.7701
0.9618		0.8429
0.9821		0.6829
0.9738		0.747
0.9697		0.7237
0.8703		0.8043
0.949		0.8242
0.8824		0.7683
0.8107		0.7949
0.8995		0.8571
0.9105		0.7667
0.9339		1
0.9207		1
0.9587		0.9625
0.9803		0.908
1		0.7647
0.9959		0.8791
1		0.8163
0.9778		0.7766
1		0.8043
1		0.8276
1		0.8941
1		0.9506
1		0.8272
1		1
1		0.8333
1		0.7432
0.913		0.7662
1		0.8889
1		0.8514
0.9369		0.7385
0.8375		0.8197
0.9126		0.8182
0.6893		0.7361
0.7046		0.7714
0.7536		0.8261
0.9867		0.7746
0.9422		0.9595
0.9666		0.9186
1		0.8594
0.944		0.9016
1		0.8904
1		1
1		1
0.9934		0.9099
0.9311		1
1		1
1		0.9573
0.9434		0.8824
0.9694		0.9174
1		0.955
1		0.9649
1		0.9375
1		0.7818
1		0.7944
1		0.9565
1		0.9032
1		0.94
0.8207		0.9529
1		1
1		0.8876
1		0.962
0.9325		0.85
0.9351		0.8182
0.9702		0.8533
0.9699		0.9277
0.9484		0.7083
0.9773		0.766
0.9846		0.8864
1		0.88
0.9554		0.8421
0.9682		0.949
1		0.9035
1		0.8947
1		0.9457
1		0.8218
1		0.899
1		0.8791
0.9886		0.9545
1		0.8395
1		1
1		0.8293
1		0.9012
0.8478		0.7609
0.9306		0.8776
0.9204		0.8587
0.9022		0.837
0.9344		0.8864
0.9429		0.9868
0.9561		0.8472
0.9916		1
1		0.8551
0.9296		0.6203
0.7675		0.8837
0.8915		1
0.6155		0.9659
0.5194		0.9451
0.7726		0.84
0.7363		1
0.5247		0.9247
0.7964		0.8989
1		1
1		1
1		0.9667
1		0.9219
1		0.8855
1		0.875
1		0.9127
1		0.9237
1		0.9292
0.7951		0.879
0.8157		0.8106
0.8026		0.8824
0.7361		0.9048
0.7955		1
0.8533		0.8828
0.9159		0.9074
0.9801		0.9732
0.9669		0.9138
0.9487		0.9035
0.867		0.7818
0.8435		0.9537
0.5467		0.9813
0.721		1
0.7742		0.7822
0.9345		0.8
0.9378		1
0.9854		1
1		0.914
0.963		0.9882
0.9609		0.9224
1		0.9515
1		0.8675
0.8964		1
0.8627		1
0.9205		1
0.9427		1
0.8789		0.9421
0.5962		0.8966
0.7109		0.8507
0.8742		0.904
0.8852		0.8957
0.8587		0.8992
0.997		0.7733
1		0.903
1		0.8503
1		1
1		0.8819
1		0.9256
1		0.9279
1		0.8547
1		0.8974
1		0.9077
1		0.8582
1		0.9091
1		0.9398
1		0.9371
1		0.993
0.7516		0.8026
0.838		0.8824
0.8136		1
0.7759		0.9748
0.8904		0.9938
0.8736		0.9521
0.9343		0.9423
0.9944		1
0.9656		0.9118
0.9386		0.9474
0.9825		0.9375
1		0.8962
0.8761		0.9792
1		0.9126
1		0.989
1		0.8333
1		0.8958
0.9932		0.99
1		0.9806
1		0.9706
1		0.8544
1		0.9612
0.9722		0.9892
0.8486		0.8953
0.7727		1
0.9097		1
1		0.9623
0.781		1
0.8219		0.9515
0.8168		1
0.9151		0.9551
0.8059		1
0.9463		1
0.9538		1
0.9878		1
1		1
0.9562		1
0.9984		1
0.9518		0.8218
1		0.7041
1		0.8
1		0.8842
0.9778		0.8837
1		0.8952
0.9881		0.7049
1		0.8174
1		0.8205
0.9918		0.8929
1		0.9381
0.967		0.87
1		0.8491
1		0.7768
0.9426		0.7453
0.8495		0.9608
0.8646		0.839
0.9362		0.8033
1		0.8103
1		0.7596
0.9718		0.8316
1		0.9352
1		0.8738
1		0.9388
1		0.8933
1		0.8515
1		0.7407
1		0.8378
1		0.9057
1		0.9154
1		1
1		1
1		0.9276
0.9444		0.8591
1		0.9778
0.9776		0.9256
1		0.9196
1		0.9919
0.9393		0.9339
0.9221		0.8077
1		0.7565
0.957		0.8241
0.9739		0.7034
0.9863		0.8317
0.8708		0.8056
0.5672		0.8866
0.9612		0.5765
0.8971		0.7294
0.884		0.9412
0.817		0.7808
0.5594		0.8706
0.6465		0.8462
0.5303		0.7753
0.6785		0.9432
0.4861		1
0.5456		0.9151
0.6387		0.8804
0.8681		0.9101
1		0.9375
0.7413		1
0.875		1
0.8263		0.8879
0.821		0.8839
1		0.8034
0.7403		0.9147
0.894		1
0.8161		0.945
0.8449		0.913
0.945		0.9495
0.7626		1
0.9558		0.8534
0.8611		0.8818
0.9555		0.898
0.9648		0.883
1		0.8511
0.973		0.8916
1		1
0.9512		0.9659
0.9814		0.8172
0.9521		0.9032
0.8394		0.8774
0.698		1
0.9105		0.8488
1		0.7037
0.9885		0.9195
0.9986		0.8721
0.9405		1
0.9945		0.931
1		0.961
1		0.956
1		0.9126
0.6735		0.9192
0.825		1
0.8459		1
1		1
0.9646		0.86
0.9986		0.9706
0.9733		0.9714
1		0.8692
1		0.8846
0.9412		0.764
1		0.8
0.8235		0.8868
0.9142		0.9
1		0.8598
0.8725		0.9
0.5268		0.8333
0.934		0.8283
0.8554		0.9109
0.938		0.9072
0.9628		0.9326
0.96		0.7826
0.8903		0.7113
0.9902		0.7816
1		0.8267
1		0.907
0.9915		0.83
1		0.9302
1		0.8295
1		0.9324
1		0.8795
1		1
1		0.8851
1		1
0.8162		0.8824
0.8498		0.8451
0.8635		0.5882
0.9701		0.5667
0.969		0.6957
0.9719		0.5833
0.9703		0.8737
0.9959		0.8095
1		0.962
0.9983		1
0.9491		1
0.8025		0.957
0.9838		0.8488
0.9767		0.9891
1		0.8537
1		0.6593
0.9505		0.8148
0.9521		0.6739
0.9627		0.7973
0.8639		0.9595
0.6582		0.8413
0.5433		1
0.4308		0.8281
0.6321		0.8046
0.8548		0.803
0.9563		0.8286
1		1
1		0.9474
1		0.9206
0.9922		0.803
0.9864		0.9242
1		1
1		0.9773
1		0.974
1		0.7579
0.9687		0.9101
0.7275		1
0.7525		0.975
0.8448		1
0.913		0.6591
1		0.9219
1		0.7571
1		0.781
1		0.9213
1		0.9195
1		0.8866
0.8866		0.8529
1		0.9405
0.9878		0.8023
0.95		0.9383
0.9721		0.7975
0.9963		0.8354
1		0.8101
1		0.6067
1		0.8989
1		0.8588
1		0.8507
1		0.7465
1		0.8841
1		0.7792
0.8868		0.8875
1		0.7333
0.8338		0.6829
0.8299		0.7073
0.9433		0.9231
0.9446		0.8409
0.987		0.7865
1		0.8434
0.9858		0.9452
0.9652		0.6563
1		0.717
0.875		0.7879
0.732		0.7368
0.8755		0.9136
0.9388		0.8969
1		0.9412
1		0.8182
1		0.8438
0.9914		0.8911
1		0.8817
0.9622		0.8421
1		0.9494
1		0.931
0.9906		0.8929
1		0.7857
1		0.75
1		0.8696
1		0.859
1		0.9718
1		1
1		0.8806
0.748		0.7703
0.8935		0.6265
0.8807		0.72
1		0.7143
0.9429		0.9103
0.9584		0.8791
0.9537		0.918
0.7399		0.8065
0.8104		0.9545
0.7104		0.959
0.6404		0.9922
0.7382		0.991
0.6022		1
0.7103		1
0.9161		0.9649
1		1
1		0.9748
1		1
1		1
1		0.9469
1		0.8519
1		0.8571
1		1
1		1
0.9847		0.9043
0.9275		0.8452
0.953		0.8636
0.7847		0.9176
0.5138		0.9605
0.8826		0.8592
1		0.8816
0.8972		0.9
0.9762		0.8313
0.9051		0.8511
0.873		0.7204
0.8226		0.9247
0.8698		0.8932
0.9762		0.9725
1		0.9192
0.8237		0.9524
0.8427		0.8315
0.8471		0.8673
0.8495		0.899
1		0.9158
1		0.871
1		0.9756
1		0.8947
1		0.9221
1		0.8608
0.9868		0.975
0.9226		0.9348
1		0.8485
0.9937		0.9681
0.976		0.9643
1		0.9506
1		0.95
1		0.9545
1		1
1		0.9552
1		0.831
1		1
0.9626		1
0.882		0.9889
1		0.8941
1		0.9889
1		0.9053
1		0.8936
0.9823		0.9485
1		1
1		1
1		1
1		1
1		0.9262
1		0.936
1		0.976
0.8191		0.9912
0.8607		0.9545
1		0.8083
1		0.9661
0.9969		0.8898
0.9578		1
0.9078		1
0.645		0.9672
0.6085		1
0.6255		0.9352
0.2617		1
0.2776		1
0.3983		0.8269
0.3267		1
0.3524		0.9709
0.6242		0.9239
0.9455		0.7065
1		0.7386
1		0.8395
1		0.9067
1		0.8539
1		1
0.9929		1
0.9597		0.9892
0.9797		0.9444
0.8616		0.9604
0.8286		1
0.7509		0.9778
0.8224		0.9592
0.7343		0.9478
0.7449		0.9252
0.9181		0.8644
0.805		0.8968
0.8835		0.9909
0.8246		1
0.828		0.8581
1		0.8647
1		0.7972
1		0.8594
0.9904		0.8069
1		0.9915
1		0.964
1		0.9375
1		1
1		0.8692
1		0.8425
1		0.896
1		0.9063
1		0.8986
1		1
1		0.9589
0.8142		0.8514
0.8765		0.9459
0.8231		0.881
0.9495		0.9114
0.9598		0.8927
0.889		0.9416
0.9798		1
0.9146		0.89
1		0.9368
1		1
1		0.934
1		0.9278
1		1
1		0.9783
0.9851		0.9684
1		1
1		0.9608
1		1
1		0.9694
0.8946		1
0.976		1
1		0.967
1		0.9659
1		0.8415
1		1
1		1
1		0.9889
1		1
1		1
0.979		0.954
1		0.9419
1		0.8889
1		1
1		0.9091
0.9786		0.9899
1		0.9053
1		0.9167
1		0.7935
1		0.7551
1		0.7748
0.9309		0.9053
0.995		0.9326
0.9439		0.82
1		0.823
1		0.8448
1		0.9397
1		0.8974
0.8964		0.9474
0.5998		0.8868
0.5115		0.9429
0.2827		0.8962
0.4504		0.8598
0.352		0.9406
0.4367		0.8532
0.8996		0.9032
1		0.8468
1		0.9703
0.3046		0.8913
0.6		0.9266
0.2794		0.9151
0.5759		0.8788
0.8089		0.859
0.9892		0.94
0.9797		0.8667
1		0.8246
0.9735		0.8505
0.9847		0.938
0.9396		1
0.9469		1
0.8628		0.9571
0.6554		0.8662
0.8598		0.969
0.8558		0.8655
0.9609		0.9298
1		0.9262
0.9952		0.832
1		0.8077
0.9413		0.8571
0.9405		0.819
0.9639		0.7946
0.9774		0.7364
0.9321		0.9048
1		0.8969
1		0.5532
0.7863		0.7037
0.8945		0.8676
0.8558		0.7407
0.9749		0.7632
0.9066		0.8718
0.8656		1
0.9451		0.875
1		0.9205
0.8023		0.9537
1		0.967
1		0.9756
1		0.99
1		0.7647
1		0.902
1		0.9444
1		0.9706
1		0.9231
1		0.9535
0.9497		0.9829
0.8412		1
0.3738		0.93
0.5842		0.9894
0.7013		0.9609
0.9514		0.9138
0.9723		0.9706
1		0.8333
0.9686		0.9767
1		1
1		0.8876
1		0.8586
0.987		0.7857
0.9918		0.8876
1		0.9462
0.9606		0.9082
0.9784		0.8922
0.9815		0.8621
1		0.7907
0.8966		1
0.8493		0.9398
0.7826		1
1		0.9639
0.9831		0.9231
0.9966		0.9277
1		0.8557
1		0.9394
1		0.967
1		1
0.9404		0.9886
0.8848		0.9341
0.9174		1
0.9733		1
0.9756		1
0.9898		0.9143
1
1
1
1
1
1
1
0.9113
0.8839
0.9377
1
0.989
1

## Sheet: Fig2E_MUs
sound intensity (dB)	20	21	22	23	24	25	26	27	28	29	30	31	32	33	34	35	36	37	38	39	40	41	42	43	44	45	46	47	48	49	50	51	52	53	54	55	56	57	58	59	60	61	62	63	64	65	66	67	68
	7.33333	8.33333	7	6	7.33333	6.66667	9	5.33333	8	5	13.6667	7.33333	9	10.6667	6	10.6667	12.6667	11	10	16.6667	19	18	18.6667	20	16.6667	26.6667	33.6667	39.3333	45.6667	62.6667	65.3333	61.6667	83.6667	85.3333	92.6667	94	89	101	100.333	104.667	91	93.3333	86.3333	87.6667	83	83	77	77	78
	2.33333	5	2	2	3.66667	2	1.66667	1.33333	6.66667	0.666667	6.33333	2	3.33333	4	6.33333	5.33333	6	8.66667	10.3333	9.66667	9.66667	11	19.6667	22	21.6667	26.6667	32	39.6667	44.3333	61.6667	65.6667	73.3333	89.3333	95	99.6667	99.6667	106	104.667	113.333	100.333	91	98.6667	95.6667	86.6667	82.3333	79.3333	77.6667	73.6667	71.3333
	3.33333	11	4	8	10.6667	7	2.33333	1.66667	12	2.33333	12.6667	2	6.66667	6	9.66667	5	10	8.66667	6.66667	10.3333	13.6667	12	18	12.6667	20.6667	25.3333	34.3333	49	58.6667	88.6667	100.333	110.667	137.667	156	176.333	189.333	201.333	201.333	203.333	200.333	188.667	195.333	195.667	191.667	175	177.667	160.667	158.333	173.333
	4.33333	13	7	7.66667	14.3333	11	5.33333	1.66667	14.3333	3	16.6667	4.33333	5	4	13	2.66667	8.66667	6.66667	3	13.3333	10.3333	11	15.6667	11	14.6667	16.3333	22.3333	35.3333	43	77.3333	76.3333	99.3333	142	164.333	178.333	191	201	206.333	201.333	209.667	179	203.333	190	184	175.667	181	170	165	183
	1.33333	6.33333	5	4.66667	7.33333	4.66667	2.66667	1	8	0.333333	6.66667	0	2	2.66667	7.33333	1.66667	7.66667	3.33333	1	6.66667	4.66667	5.33333	7	4	5.66667	11	15.6667	28.6667	32	54	51	74.3333	96.6667	103	122	130.333	143.667	136.667	143.667	135.333	133	121	111.667	110	110.333	122	112	119.333	121.667
	6.33333	11.3333	7.33333	6.33333	10	9.66667	5.33333	3.33333	12.6667	1.66667	11	2.33333	4	5.66667	11	2.66667	10	5	3	13.6667	10.3333	11	11	6.66667	10.3333	10	14	27	29.6667	65.3333	68.6667	90.3333	113.333	151.667	175	191.667	219.333	212.333	224.333	207.667	212	198	186.333	182.333	179.333	199	184.333	191.333	201.333
	4.66667	9.66667	5.33333	6.33333	10.3333	7.66667	2.66667	2	10.6667	1	12.6667	1.33333	3	5.33333	13.6667	3	11.3333	4.66667	2.33333	13	9.66667	9.66667	15	6.33333	13.6667	9.66667	9.33333	22.3333	18	45	47	65.6667	92	119.333	159.333	166	176	178.333	190.667	179	169	172	157.333	151.333	167	181	194.667	198	192.333
	6.33333	11.3333	5	6.66667	7.66667	9	3.66667	3.66667	12.6667	2.66667	12.3333	2	3.66667	4.33333	9	5.33333	10.3333	6	1.66667	12	9.33333	10.6667	8.33333	5	7.33333	9	5.33333	18.3333	16.6667	28.6667	29.6667	44.3333	55	75.3333	100	99.6667	133.667	125	144	132.667	139.667	136.667	135.667	152.667	174	183.667	208.333	204.333	200
	3	10	5	4.66667	10.3333	7	3	1.33333	12.6667	1.33333	7	1	4	4.33333	13	3	7.66667	4	1	8.66667	9.66667	8.66667	6	2	6.33333	4.33333	3	17.3333	8.66667	17.6667	12.6667	13.3333	31	31.6667	45	48	59	70.6667	81.3333	73.6667	91.6667	100.333	109.333	130	163	178.667	208.667	196	217.667
	3.33333	9.33333	3.33333	6.33333	7.66667	8.33333	4.33333	2.66667	9.66667	1	7.33333	2	5.33333	5.33333	14	3.33333	8	5	2.33333	9.66667	8.33333	10	7.66667	2	7	6.66667	3	16.3333	8.33333	11.6667	11.6667	15	20	22.3333	27.3333	41.6667	46	54	74	81.3333	95.6667	109	110	136	158.667	183	199.333	196	205.667
	4	18.6667	6.33333	9	10.6667	10.6667	8	1.66667	13.3333	0.666667	12	2.33333	4.33333	7.66667	12.3333	3.66667	8	6	2	11	12	12.6667	9.33333	1.66667	8	7	3.66667	20.6667	5.33333	15.6667	10.3333	13	20.3333	28	27	35	52.6667	59.3333	88	90	112.667	124	152.333	175.333	220.333	218.333	241	239	254
	4.33333	21.6667	8.66667	11.6667	17.6667	18.3333	10.3333	3.33333	18	3.66667	21.3333	3.66667	9	10	19.3333	6.33333	12	7.66667	2.33333	17.6667	18.6667	15.3333	17.6667	13	19.6667	24	28	47.6667	44.6667	75	57.6667	65	85	92.3333	94.3333	97.6667	119.333	129	153	146.667	166.667	184.333	191.667	217.333	232.667	249.333	270.667	265	282.333
	11.6667	17.3333	17.6667	31.6667	33	25.3333	18	26.6667	26.6667	13	51	11.3333	13.3333	12	30	21.3333	18	11.6667	7.33333	30.3333	33.3333	13.6667	24	18.3333	22.6667	30.6667	12.6667	39	18	22	33.3333	23.6667	17.3333	35.6667	23	42	55	53.3333	56	60.3333	81	97.6667	116.333	138.667	154.333	181.667	207.333	199.333	226.667
	12.6667	23	18.3333	38	37.6667	26.3333	23	27	32	14	59.3333	12.3333	17	12.3333	38.6667	24.3333	19.3333	11.6667	7.66667	32	39.3333	13.3333	24	21.6667	24	33	13.3333	43	19.6667	25.3333	36.6667	29.3333	22.3333	49.6667	36.3333	76	114	124.667	149.333	174	206.667	222	233	253.333	268.333	295.667	293.333	303	307.667
	4.33333	24.6667	8.66667	11.3333	19.3333	14.3333	9	1	18.3333	1.66667	16.6667	3	4.33333	8.33333	19.6667	1.66667	7	4.66667	1.66667	13	14	17.3333	8.66667	1	8	6.66667	3.33333	28	5.33333	15.3333	7.66667	8	12.6667	21	9.33333	20	16.6667	43	53.3333	80.6667	112	166	193.333	242.667	270.333	301.667	319.333	325	336.667
	9.66667	27	12.3333	15.3333	20.3333	18.3333	13.3333	6.66667	22.6667	5.66667	18.6667	7.33333	9	14.3333	23.6667	10.6667	14.3333	10.6667	4	16.3333	18	21.6667	14.3333	6.66667	14.3333	11.6667	9	32.3333	10.3333	17.6667	7.66667	13.6667	20	29	14.6667	29.3333	28.3333	47.3333	50.6667	43	64.6667	97.6667	118	141.667	170.667	206	253.667	250	263
	1.33333	6.66667	2.33333	1.66667	8.33333	3.33333	4	0	5.33333	0	3.33333	0.333333	2.33333	4.33333	7.66667	0.666667	2	2.33333	0.333333	4.33333	2.66667	5.33333	2	2.33333	3.33333	2	1.66667	13.3333	1.66667	3	2.66667	3	5	5.66667	2	6.66667	2.66667	10.6667	9.33333	7	8.33333	8.33333	11.3333	15.6667	22.3333	32.3333	43.6667	31.3333	38.3333
	3.66667	10	6.33333	1.33333	8.66667	4.66667	7.66667	2.33333	10.3333	2	5.66667	4	4.33333	4.33333	8.33333	3	3	3.33333	2	6	5.33333	8.33333	8	2.66667	7.33333	7	4.66667	14.6667	4.66667	9.66667	6.66667	4.66667	7	9.33333	7	9.33333	9	13	13.6667	10.3333	16	19	21.3333	21.6667	34.6667	38.6667	50.6667	43.3333	50
	17	24.3333	17.3333	13.3333	21.3333	16.3333	18.6667	12	22	11.3333	17.6667	11.6667	7.66667	14.6667	22.6667	12.6667	14	11.6667	10.3333	21	22.3333	27	19.3333	17.3333	20	22	23.6667	38.6667	25	31.3333	26	26	29.3333	36.3333	27.3333	38.6667	29.3333	41	40	37.3333	34	39	53.6667	59.6667	60.6667	77	87.3333	87.3333	95.6667
	22	26	17.6667	17.6667	23	23.6667	27	20.3333	23	19.3333	23.3333	22	22.3333	18.6667	25	14	23	26.3333	22	20.3333	23.3333	27.3333	26	23.3333	25	18	25	27.6667	22.3333	27.6667	28.3333	22.3333	27	25.6667	30.3333	29	25	25.3333	32.3333	29	32.6667	35.3333	42	40	41	45.3333	48	51.6667	51.6667
	6.33333	9.33333	6.33333	6.66667	10	7	11.3333	5.33333	12.3333	5.66667	8	4.33333	6.66667	7	8.33333	7	8	8.66667	5.33333	9.33333	7.33333	10	7	6.66667	9.33333	4.66667	7.33333	15	9.33333	6.66667	9	8	12	15.6667	9	13.3333	14	16	15.6667	14.6667	19	12.6667	20.3333	20.3333	23.6667	25	31.6667	30.6667	27
	13.3333	16.3333	14.6667	17.3333	12	12.6667	13	10.3333	15.3333	7.66667	13.6667	10	12.6667	17.6667	16.6667	13.6667	19.3333	13.6667	14	12.6667	12	14.6667	16	15.6667	16.6667	9.66667	16.6667	16.6667	10.6667	18.6667	17.6667	20.3333	22.3333	23.6667	20.3333	22.3333	19	25.6667	24	24	29.6667	27	34.3333	36.3333	39	39.3333	47.3333	47.6667	41
	10.3333	11.3333	10.6667	11.6667	6.33333	11	11.6667	9.33333	14.6667	11.3333	9.66667	10.6667	8	11	10.6667	8	12.3333	11	9.66667	11	16.3333	11.6667	12	13.3333	12.3333	12	13.6667	14	16.3333	12.3333	15	15.6667	20.6667	23.3333	23.6667	28.6667	30	20	36.3333	33.6667	27	36	35.3333	37.3333	42.6667	50	58	59.3333	60.3333
	0.666667	2	2.33333	1.66667	1.66667	1.33333	2.33333	0	4	1.66667	3	1	2.66667	1.33333	2.33333	3	3.33333	0.666667	1.33333	1	4.33333	1.66667	2	1.33333	2	3.33333	2	2.33333	5	5	4	5	3.33333	4.33333	5.33333	4.33333	7	6.33333	6	6.33333	6	6.33333	5.66667	6	8	11.3333	10	7.66667	7.33333
	2	4.33333	2.33333	2.33333	2	2	3.66667	1.33333	4	0.666667	3.33333	0.666667	2.33333	3	2.66667	1.33333	2.66667	2.66667	1.66667	2	2	2	3.33333	3.33333	1	3.66667	2.33333	2.66667	4.33333	5.66667	3.66667	4.66667	5	6.33333	9.33333	6.66667	7.33333	8.66667	10.3333	9.66667	7.66667	12	7.66667	9	10	11	11	9.66667	12
	16.6667	17.3333	20.3333	11.6667	17.3333	17.6667	17.6667	17.6667	20.3333	16.6667	16.3333	17.6667	13.6667	21	21.3333	18	26	24.6667	22	25.6667	26	24.3333	24.6667	23.6667	25.3333	27.6667	25.6667	25	31.6667	39.3333	29	25.3333	37.6667	40	45	36.6667	40.6667	39.6667	42.3333	48	54	52	52.3333	52.6667	51.3333	62.3333	67.6667	79.3333	76.3333
	19.3333	20	19.3333	19.3333	21.6667	20	21.3333	22.6667	22.6667	18	22.6667	16.3333	14.3333	22.6667	20	19.6667	20.3333	21	19.6667	20.3333	19.3333	24.3333	18.3333	20.6667	19.3333	23.6667	24.3333	23.3333	24.3333	33.3333	31.6667	30.6667	34.6667	37	34.6667	35	32.3333	38	39.6667	32	40.6667	34	36.6667	36.6667	35	38.3333	38.6667	38	41.6667
	4.33333	7.33333	6	6.66667	6.66667	8.33333	8.66667	5	8.66667	6	6.66667	5.33333	7.66667	5.33333	8.66667	5	10	6.33333	5	7	7.33333	8	8	7.66667	11	9	13.6667	11.6667	11	17.6667	15	19	17	18.6667	17	30	28.6667	25.6667	32.6667	23.3333	22.3333	23.6667	26	23	28	30.6667	28	24.6667	24.3333
	2.66667	3.66667	0.333333	3	3.33333	2.66667	3.33333	2	2.33333	2	3.66667	1.66667	3.66667	1.33333	2.66667	2	2.66667	3	2.33333	4.33333	3.33333	3.33333	2.66667	3.33333	4.33333	3.66667	1.33333	3.66667	3.66667	7	4.66667	5	6.33333	8.33333	8.66667	6.66667	10.3333	10	15.6667	11.3333	10.3333	7.66667	10.6667	9.66667	10	10	11.3333	10	12
	15	10.6667	15.6667	12.6667	14.6667	15.3333	11.3333	13.3333	12.6667	15	14	9.66667	15.6667	13.3333	11	14	15.6667	14.6667	8.66667	16.3333	13.6667	15.6667	11	8.33333	16.6667	19.6667	12	16	17	22.3333	22.3333	24.3333	26.6667	31	35.6667	36	39.6667	32.3333	30.3333	35.6667	34	31.6667	33.6667	27.3333	28.3333	30.6667	27	34.3333	30.3333
	5.66667	7	5.33333	4.33333	6	3.33333	5	4.33333	5	6	9.66667	5.33333	6.33333	7.66667	7.33333	6.33333	8.66667	8.33333	4.66667	7.33333	4	7	6.33333	6.33333	6.66667	8.33333	6.33333	6.66667	12.3333	19	22	20	34.3333	33	34.6667	39.3333	33.6667	35.6667	37.6667	38.6667	39.3333	33.6667	31.6667	30	23	21.3333	22.6667	21.3333	17
	7.5	26	26.5	16.5	24.5	17	13.5	30.5	13	47.5	39	42.5	71	66	91	73.5	126	100.5	119.5	122	142	136	147	174	169	174	181.5	174.5	171	189.5	189	187	199.5	193.5	208.5	200	213.5	219.5	227.5	232.5	215	211	223	234	229	246.5	238	237.5	231.5
	6.5	31	28.5	13.5	21	22.5	8.5	28.5	10.5	33.5	29	15	29.5	38.5	32.5	32.5	73	51.5	75.5	89.5	106.5	91	112.5	145.5	163.5	156	183.5	163.5	170	200.5	205.5	208	218	236	243.5	249	230	264	261.5	288.5	280.5	275	276	301	311	300.5	301.5	309.5	309.5
	8	27.5	22	10	19.5	13.5	6	26	10	28.5	22.5	10	23	35.5	11.5	14.5	39	20.5	43	55	64.5	57	71.5	105	120	121.5	154.5	132	135.5	162.5	181	197.5	186.5	222	231	261.5	254	286	279.5	300	306.5	306.5	309	312	324.5	313	330.5	324	322
	14	39	41	20.5	27.5	21	9.5	32.5	11.5	37	31	15.5	24.5	42	14.5	12	50	18.5	47	75.5	70.5	60.5	79.5	88.5	116	122.5	156.5	140.5	161	214.5	230	233	239.5	270.5	294	314	331	344	355	340.5	359.5	350.5	366	376.5	361	355	358	382	358
	7.5	30.5	28.5	13	22	16.5	10.5	29	8.5	29	21	14.5	21	32.5	4.5	6.5	30.5	11.5	19	42.5	34	23	37.5	34.5	35	46.5	59.5	54	61	99	111	132	141	157	176	191	206	247.5	264	265.5	279	279	302	306	305.5	308	313.5	327	313
	10.5	43	29	19	23	15	20	24	15	34.5	25	21	23	40	13.5	12	35	10	29.5	45	37.5	21.5	38.5	36.5	39.5	38	39.5	45	46.5	57.5	67	80.5	90.5	101	110	115.5	124.5	158.5	195	202.5	224.5	241.5	265	277	275	297	302.5	302.5	284
	3	22	9	9.5	8	13	6	19.5	6	18.5	12.5	13	18	25.5	1	7.5	18	1.5	12.5	21.5	15.5	10.5	18	15.5	10.5	14	10.5	17	16.5	21	32	28.5	36.5	35.5	34.5	46	53.5	80.5	131	131.5	164.5	180.5	193.5	222.5	224	247	247	243.5	235.5
	7.5	23.5	14.5	12	8.5	17	8.5	27	10.5	22	9.5	16.5	13.5	26	3.5	7.5	19.5	5.5	10.5	21	15.5	10.5	24.5	16	10.5	16.5	13.5	11	15	17.5	28.5	23.5	27	24	26.5	30.5	25	60	80.5	70	112	133	156.5	177	187	207.5	209	213.5	214.5
	11	32	21.5	22	19	23.5	13.5	29.5	13.5	29.5	23.5	14	20	33	6.5	8.5	27	6.5	23.5	37	28	15.5	34	22	16.5	24	14.5	21	25.5	33.5	48.5	41	44	37	45.5	32.5	41	75	93.5	81.5	119.5	149	180	201	227.5	274.5	270.5	294	316
	5	22	9.5	10	9.5	15.5	10	15.5	6	16.5	8.5	7.5	9	18	3	4.5	13	3.5	9.5	17	13	6.5	17.5	9.5	7	17	6.5	15.5	9.5	12.5	16.5	15	13.5	14.5	13	12.5	12.5	27	27.5	19	29.5	42.5	50	65	61	104.5	105	124	159.5
	7.5	39	25.5	19.5	19	24	17.5	30.5	10.5	40	25.5	13	21	37	8.5	5	22.5	4	20.5	40	22.5	13.5	28	17	7.5	18	4.5	19.5	17	32	37	34	33	20	26.5	14	20	44.5	39	29.5	54	72	89	117	135	214	245	300	323.5
	7	21.5	19.5	14.5	15.5	19	9.5	20	8	27.5	15	15	18.5	27	10	4	17	5	14	29	15.5	14	26.5	10.5	6.5	20	8.5	16	15	20.5	28	25	21	16.5	21	12	16	29	34.5	18.5	29.5	51	58.5	88	83.5	141.5	157	178.5	226.5
	11.5	36	32.5	25.5	23.5	26	20.5	28.5	13	51.5	26.5	15.5	29.5	43	12.5	10	30	5	25.5	51	23.5	27	36.5	16	5.5	26	6.5	24.5	17	40.5	45	46	41	30.5	35.5	25	32.5	64	62	53	75	103.5	128.5	186.5	187	281	293.5	328.5	360
	11	26.5	28.5	25	24.5	24	21.5	21.5	10.5	33.5	26	9.5	25	37.5	11.5	8.5	26.5	6	25	41.5	23	24	37	18.5	9	28.5	6.5	21.5	17	30	44.5	39	29	25	19	16.5	24	40	45	31	54	66.5	97.5	131	127	200	208.5	260.5	287
	14	39.5	39	30	25.5	29.5	26.5	23.5	15	41.5	27.5	13	31	47	11.5	8.5	28.5	9	28.5	46.5	25.5	23	44	18	10	32	8	25.5	20.5	47.5	54.5	57.5	47.5	39.5	34	26	35.5	61	68	61	86.5	109	132	187	167	242	244	285	289.5
	21	50.5	41.5	35.5	38	38	30	28.5	21.5	49.5	41.5	24	38.5	50	15	16.5	41.5	17	36	52.5	34	24.5	55	30	17.5	43.5	22.5	35	30.5	61.5	65.5	63.5	67	55	44.5	40	56	80.5	78.5	70.5	94.5	114.5	145	184.5	163.5	220.5	223	249.5	261.5
	14.5	32.5	37.5	26.5	29.5	23	26.5	31	20.5	44	32.5	18	30	39	16.5	16.5	30.5	13	32	38	27.5	22	48	21.5	16	39	13	27	26.5	44.5	51	50	47.5	36.5	32	30	35	53.5	59.5	42.5	62.5	89.5	90	127.5	107.5	145.5	147.5	167	167.5
	12	39	34	22.5	23	23	24	25	15	37	33.5	14	35	37	11.5	10	27.5	8.5	31	48.5	21.5	20.5	46	24	9.5	30.5	10.5	24.5	19	39.5	45.5	52	48.5	38.5	36.5	25.5	42.5	63.5	78	70	90.5	107	124	154	147	177	192	195.5	189.5
	3	30.5	27	8.5	18.5	16.5	18	17.5	9.5	27.5	19.5	11	19	27.5	3.5	3.5	17	4	25	29	19.5	11.5	32.5	14	9	22	7.5	10	16.5	21	38	30	23.5	21	15	13	19	32.5	38.5	30.5	46	60	54.5	75.5	74	99.5	84	102.5	106
	2.5	20	18.5	6	15.5	17	15	14.5	6	27.5	13	9.5	14	26	2.5	5	18	2.5	17.5	25	13	10	31.5	11.5	6.5	19.5	4.5	13.5	14	13.5	33	28.5	17	20	11	16	15	31.5	36	25.5	46.5	58	50.5	76	63	88	95.5	80.5	100.5
	8	23.5	20.5	13.5	16.5	23	15.5	16.5	10	28.5	16.5	13.5	25.5	28	5	5.5	29	9.5	19	32	22.5	16	36.5	20	10.5	26.5	11.5	19.5	21.5	30.5	47.5	46.5	39	41	33.5	39	53	80	86.5	79	107.5	124.5	139	170	163	177.5	183	183	183.5
	6	25.5	20.5	11.5	17.5	25.5	20.5	21.5	13.5	31	23.5	11	28.5	33.5	6	9.5	25.5	5.5	26	39	21.5	14	45	18	14	30	17	25	25.5	33	51.5	47.5	51	58.5	49	52	64.5	107.5	123	114.5	146.5	168.5	198.5	215.5	216.5	250.5	239	243	233.5
	5.5	21	12	4	8.5	17	12	13	9.5	19	18	9.5	27.5	19.5	2.5	4	21.5	4.5	17.5	17.5	15	8.5	27.5	12	12.5	17	8	17	11	18	33.5	25.5	22.5	30	23.5	27.5	38	51	67.5	60	76.5	80.5	98.5	131	122	148.5	133	151	137.5
	18.5	29.5	18.5	15.5	16	28	20.5	25	20.5	25	25.5	14	30.5	25	12.5	11	31	16.5	23	28.5	21.5	21.5	41.5	28.5	18.5	25	16	27.5	19	27	45	39	37	41.5	45	35.5	44	65.5	71.5	66	78	92	102.5	112	107.5	121.5	125.5	128	132.5
	12.5	22.5	18.5	10.5	17.5	22.5	17.5	26.5	15	28	29	12.5	27	32.5	12	11	35.5	12.5	24.5	35	23.5	25	39.5	25.5	19	32	24	36.5	30	40.5	60	64.5	61	65	72.5	73	88	122	143	150.5	182	197.5	213.5	243.5	235.5	256.5	272	288	282
	10.5	20.5	9	8.5	12	22	18	20	14.5	18.5	24.5	13.5	27	22	9	15.5	27	9	19.5	22.5	18.5	14.5	34.5	20.5	16.5	27	21.5	21.5	24.5	23.5	36	33.5	40	47	36	42	52.5	75.5	77	82.5	106	104	126	144	155.5	154	169.5	175	177.5
	16.5	31	15	9.5	23.5	30	21	27	17.5	27.5	25.5	17	37	27	14	20.5	30.5	22	29	35.5	27	18.5	51	24.5	21.5	33.5	35.5	32	35	34	49.5	48.5	58	58.5	65	63	75.5	91	115.5	111.5	139	150.5	173.5	195.5	195	220.5	221	226	239
	7.5	13	7	10.5	10.5	8	6.5	13	11	8.5	8	8.5	13	12.5	6.5	10.5	9	8.5	10	9.5	10.5	10	11.5	12	14.5	9.5	14.5	11.5	9.5	14	19	12	12	18.5	20	16	20.5	18.5	24	30.5	34	34.5	43.5	35.5	43	44.5	44	53.5	62.5
	12.5	19.5	14	13	13	16.5	13.5	18	16.5	15.5	16	11.5	20.5	22.5	10	9.5	17.5	7.5	11.5	20	17	9.5	28.5	20	16	20.5	18.5	15	20	20	31	33	27	43.5	35.5	48	49.5	61.5	88.5	86.5	103	106.5	132	148.5	153.5	164	171	184.5	194
	3.5	13	5	5.5	7	8	6.5	10.5	6	10.5	6	6.5	10.5	15	4	6.5	11	4.5	7	12.5	7	5.5	19.5	12	9	14.5	11	11.5	15.5	11.5	21.5	17.5	22.5	28	32	25	32	50.5	68	66	83.5	80	112	126	131	146.5	157.5	163	199
	2.5	7	5.5	5.5	4	7.5	4	10	7	6	3.5	6.5	7	9	4	5	7	3	3	9	5	8.5	10	6.5	5.5	9.5	7.5	8	10	6.5	13	17	11.5	15	21	19	24	30.5	43.5	40	61	63.5	78.5	72	85.5	96.5	116	127.5	137.5
	7	7.66667	12.6667	6.33333	7.33333	13.3333	6.33333	13.3333	13.3333	14.3333	15	15.3333	16	10.6667	19.3333	18	14.6667	25.6667	20.6667	24.6667	24.6667	22.3333	28	27.6667	34.6667	28.3333	34.3333	34.3333	37.3333	35.6667	39.6667	33.6667	43	39.6667	33.3333	39.6667	50	50	42.6667	43.6667	52.3333	54	68.6667	65	61	65.3333	70.6667	74	79.6667
	12.6667	21.6667	23	20.6667	19.3333	21.3333	19.3333	30.3333	26.3333	26.3333	22	28	31	26.3333	36	32.6667	39	48.3333	39.6667	39.3333	38	35.3333	49	49.3333	58.3333	45	59	58	59.6667	59	66.6667	63	71.3333	67.6667	64.6667	58.3333	76	70.3333	69	81.6667	78.3333	84.3333	89.3333	90.3333	97.6667	90.3333	99.6667	96.3333	98.3333
	6.33333	13.6667	12.6667	12	11	12	10.6667	14.6667	17	18	17	19.6667	16.6667	11.3333	20	17.6667	20.6667	29.6667	28.6667	27.3333	24.3333	20.6667	29.3333	33	31	24	40.3333	36.6667	35	36.3333	44.3333	44	54.6667	43.6667	42.3333	42.3333	57.3333	56.6667	58.6667	58.6667	68.6667	67.6667	77	85	80.6667	82.6667	88	85.3333	81.6667
	11.6667	9.33333	17	19.6667	16.3333	20	8	26.3333	20	25.6667	13.6667	25.6667	23	7.33333	28.6667	20.6667	26	34.3333	30	34.6667	26	27.6667	32	44.3333	38	30.6667	56.3333	51.6667	54.3333	48.3333	48.3333	56.6667	73.3333	71.6667	62.3333	67.6667	84	74.6667	85.6667	102.333	102.667	116.333	130.667	137	137	135	153.667	158	159
	5.33333	4.66667	13	8.33333	13.6667	14	6	21.3333	15.3333	17.3333	11.3333	11	13.3333	2.66667	14.6667	9	15.6667	23.3333	17	15.6667	13	9.33333	21	19	21.6667	13.3333	26.3333	22.6667	25.6667	21.3333	22.3333	29.3333	33.6667	33.6667	27.6667	35	49.3333	42.3333	50	53.3333	59.6667	71.3333	80.3333	91.3333	93	96.3333	100.333	104	111.333
	8	9.33333	17	17.6667	13.6667	18	9.66667	22	20	21.6667	16.3333	16.6667	14	8.33333	23.6667	15.3333	21.3333	25	24.6667	13.6667	13.6667	11.3333	24	28	25.6667	15	32.3333	25.6667	23	22.3333	24.3333	31.6667	42	32	28.3333	41.6667	57.3333	45	60.3333	62.3333	65.3333	77	91.3333	93.6667	102.333	112.667	116.333	112.333	123.333
	17.3333	13	20	14.3333	15	17.6667	11.6667	26	21.3333	26.6667	15.3333	21	20	11.6667	25.6667	14.3333	23	24	26	21.6667	18.3333	16.3333	25	34	27.6667	16.6667	30.3333	23.6667	16.3333	21.3333	26	32.6667	38.6667	33.6667	34	36.6667	45	43	52	55.6667	70	74.6667	93.3333	106.333	114.333	134.333	136	139.667	135
	12	9.33333	20.6667	20.3333	15.3333	18	13	28	21	23.6667	15	15.6667	20.6667	5.66667	28.6667	15	24	26	21.6667	23	17	12.6667	27.3333	34	27.3333	17.6667	34	33.3333	33.6667	32	38	40	51.3333	44	45	45	62	53	62.6667	61.3333	80.6667	83.6667	106.333	112	129.667	156.333	171.333	182	185.667
	22.6667	16.6667	30	29.6667	27.3333	27	20.6667	46	30.6667	38.3333	20.6667	25.6667	28.6667	16.6667	35	25	30.6667	40	38.3333	30.6667	30	20.6667	40	44.3333	35.6667	22	42	32	31.3333	33.6667	29.6667	39.6667	48	44	46.3333	62.3333	81	77	101.667	118.667	133	144	183	199	231	233.667	251	247.667	273.333
	18	16.6667	29.6667	24.3333	25.6667	30.3333	19	36.6667	32	33	23.6667	23.6667	29	23.3333	33.3333	26	35.6667	34	34.6667	29.3333	23	20.3333	28.6667	34.3333	23.6667	18.3333	38.6667	23.6667	24.6667	18.3333	22	26.3333	35.3333	31.6667	30	30.6667	46.6667	38.3333	48	46.3333	57	47.6667	69.3333	86.6667	107.333	99	111	117	113
	16.6667	13.3333	24	24	22	24.3333	15	29.3333	23	23.3333	18.6667	13.6667	22	12	28.3333	16.3333	28.6667	30	30.3333	20	17.6667	13.3333	24	29.6667	21.6667	13.6667	32	23.6667	17.3333	22	17.6667	21.6667	28.3333	37	20	20.3333	37.3333	22.3333	25	26.6667	32.3333	21.6667	37.3333	43.3333	54	58.6667	52.3333	57.3333	69.3333
	58.3333	46.6667	58.6667	64.6667	62	55.6667	44.6667	63.6667	53.6667	64	58.6667	48	57	53	66	52.6667	56	58.6667	55.3333	50	54.6667	52	59.6667	58	61.3333	38.6667	61.6667	54	44.3333	46.3333	44.3333	38	50.3333	59	43.6667	40.6667	49.3333	37.6667	37	36	30	29.6667	39	42.6667	58	59.6667	49.3333	50.3333	37.3333
	11.6667	12.3333	24.6667	27.3333	18.3333	18.6667	12	28	20.6667	22.3333	16	14	19.6667	10	24	16.3333	21.6667	27.3333	26	14.3333	13	8.66667	16.3333	27	18	12.6667	32.6667	17.3333	14.3333	16.6667	13	16.3333	26	23	12	15.3333	26.3333	11.3333	19.6667	16.3333	20	9.66667	17.6667	21	29	31.3333	27	28.3333	26.6667
	23.3333	23.6667	36.3333	41.6667	32.3333	33.3333	19	45	36.6667	34.3333	28.6667	28.3333	35.6667	26	39	26	34.6667	37.3333	42.3333	31.6667	23.6667	18.3333	29.6667	43.3333	32.6667	20	44	30.6667	25	31.3333	25	25.6667	38	34	19.3333	21.6667	36.3333	18	22	22	24	13.3333	19.6667	26	36	33	44	75.3333	88.6667
	8.33333	6.66667	18.6667	17	12	14	4.33333	25.3333	17.3333	15	9.33333	7	12.3333	7	20.6667	10.6667	18.3333	13.6667	21.3333	11.6667	9.33333	7	14.3333	20	15	6.66667	23	16	8.66667	7	8.33333	10.3333	18.6667	17.6667	9	12.3333	24.3333	7.33333	12.3333	8.33333	15.6667	5	12	16	22.6667	16.6667	17.3333	24	23
	5	6.33333	20.6667	13.6667	11.6667	10.3333	5.33333	23.6667	16.3333	23.3333	7.33333	8.66667	15	8	21.3333	8	12.3333	16	19.3333	10.3333	8	7	16.6667	23.6667	19	7.66667	27.6667	15.6667	15.6667	11.3333	14.6667	15.3333	24	18.3333	14	13.6667	28.3333	14	15.3333	14	18.3333	12.6667	21.3333	25.6667	31.3333	26.6667	34.6667	36.6667	31.6667
	8.66667	9	18.3333	16.6667	12.6667	10.6667	5	23.3333	14.6667	22.6667	7.33333	9.66667	13.3333	8.66667	20.6667	11	14.6667	19.6667	18.3333	10.3333	12.6667	11.6667	15.3333	28	16.3333	9.66667	25.3333	14.6667	18.3333	7	17	14.6667	19.3333	22.6667	15.6667	18.6667	34.6667	18.6667	20.3333	16.3333	21.6667	19	22.6667	32.6667	22.6667	24.3333	29.6667	39	33.3333
	11	11.3333	26.3333	20.3333	12.6667	14.3333	10	27.3333	20.6667	28	11	10.3333	21	11	28.3333	15.3333	20.6667	22	27.6667	17	16.6667	10	20.6667	34.6667	22	14.6667	30.3333	20.3333	24.3333	15.6667	18.6667	16.3333	27	22.6667	18.3333	20.3333	40.3333	26.3333	28.6667	24.3333	35.3333	28.3333	32.3333	39.3333	38.6667	37.6667	40	49	44
	7	6.66667	15	13	7.33333	8.33333	5.33333	14	9.66667	20	8.33333	8.66667	13.6667	6.66667	13.6667	9	11	13.3333	11.3333	9.66667	7	8.33333	14	20.3333	12.3333	10.3333	16.3333	9.66667	14	8.33333	10.6667	12.6667	17	15	11.3333	12.6667	18.3333	13.3333	15	14	19	14	19	22.3333	23.6667	22.3333	18.6667	23.3333	26.3333
	14.3333	11.6667	25.3333	22	16.6667	15.6667	14.3333	27.3333	20.6667	27.3333	12.6667	15	18.3333	12	29	18	21	25	25	21	19	15.6667	23	29.3333	27	18.6667	30.6667	26.3333	23	18.6667	23	22.3333	35	28.3333	32.3333	26.3333	43.6667	28.3333	39.3333	32.3333	39	33	38.3333	43.3333	45	41.6667	46	54.6667	46.3333
	13.6667	12.6667	18.3333	19	14.6667	16.3333	14.3333	26.6667	22.3333	24	19	17.6667	19	16.3333	26	21	20.6667	27.6667	26.6667	20.6667	18.6667	21	27.3333	30.3333	23.6667	20.6667	31	20.3333	24.3333	24.6667	25.3333	25.3333	34.3333	36.3333	30.3333	26.3333	41.6667	33	37.3333	32.6667	42.3333	36.6667	34.6667	45.6667	48	37.6667	43	46	50.3333
	15.3333	11	16.6667	14.6667	8.66667	10.6667	11	18.3333	12.3333	19.6667	12.6667	13.3333	18	10.3333	20.3333	14	15.6667	19	21.3333	15.3333	10.6667	11.6667	18.6667	25.3333	14.3333	11	28.6667	16.3333	19.6667	14	20.3333	15	23.3333	19.3333	21.6667	23.6667	33.3333	28.6667	29	28.3333	36.6667	24.3333	36.3333	41	34.6667	33.6667	38.6667	39.3333	41
	15.6667	15.6667	19	21.3333	16.3333	13.3333	14.3333	19.6667	23.3333	20.6667	19.6667	22.6667	19.6667	20.6667	26.3333	28	19.3333	20	25.6667	19	16.3333	22	22.6667	27.6667	24.6667	24.6667	29	32.3333	31	23.3333	29.3333	24.6667	38	29.3333	36	36	47	42.3333	47	40.6667	48.3333	50.6667	53	56.3333	64.6667	48.3333	56.3333	60.3333	49.3333
	21	18	24.6667	19	18.3333	14.6667	13.3333	19.3333	19.6667	26	19	19.6667	23.3333	16.3333	25.3333	21.3333	22.3333	31	26.6667	21.6667	21.3333	22.3333	27.6667	29	26.3333	22.3333	31.3333	31.3333	31	26.3333	37.6667	31.6667	35.3333	43.3333	38.3333	39.3333	47.3333	40	47.3333	51.6667	54.3333	55.3333	60.6667	68	74.3333	65.3333	67.6667	76.3333	61.6667
	17.3333	18.6667	19	13.6667	15.6667	14.3333	14	21.3333	19	19.6667	16.6667	19.3333	18.3333	15	19.3333	19.3333	21	23.3333	28.3333	21	16.6667	24	28	23	22.3333	25.6667	30.6667	24	30	21.3333	28.6667	30.3333	38	36.6667	34	33.6667	50	43	41.3333	54.6667	51.3333	52	56.6667	67	76	55	67	71.3333	65.3333
	16.3333	19.3333	21.3333	19.6667	16	20	17.3333	19	14.3333	20	18	19.3333	25.6667	17.3333	22.3333	17.6667	19.6667	24.6667	28	21.3333	18	17	25	27	23.6667	15.3333	23	26.3333	31	25.6667	28.3333	26.6667	32.3333	33.3333	37.3333	35.3333	48	41	41.3333	46.3333	45.6667	49.3333	48.6667	48.6667	57	51.3333	61.6667	60	55.3333
	15.6667	16.6667	16.6667	11.6667	16.3333	12.6667	16.3333	17.3333	15.6667	19.6667	18.6667	16.6667	20	16.6667	17.6667	18	18.3333	18.3333	21.6667	17	24	16.3333	15.6667	20.3333	20.3333	18	22.3333	22.3333	23.3333	22.3333	25	22.3333	28.3333	29	31.3333	30	29.6667	32.6667	38.6667	39.3333	32.3333	44	41.3333	49	47.3333	46.6667	51.3333	53.3333	46
	5.66667	7	6	6	6	8.33333	5	6.33333	9.33333	8.33333	5.66667	10.3333	9.66667	6	9.33333	6.66667	6.33333	9.66667	7.33333	7.66667	7.33333	7.66667	10.3333	10.6667	6.66667	8.66667	12	10.3333	14.3333	14	12.6667	16.6667	16.3333	14	14.6667	14.6667	21.3333	23	23.3333	26	23.3333	26.3333	27	29.6667	37.3333	32.3333	38	38	35.3333
	5	6	6.66667	6.33333	6.66667	6.33333	7	5.66667	9.33333	5.33333	4	8	4.33333	3	6.66667	7	7.33333	8.33333	8.66667	6.33333	7.66667	5	9.33333	6	7.33333	10.3333	8	10.3333	8.66667	7.33333	10.3333	10.6667	14	12	11.6667	15	19	18	22	21.3333	22.6667	21.6667	26.6667	28.6667	32.3333	30.6667	44.6667	35.3333	33
	6.33333	1.33333	8.66667	5	2	2	2.66667	5.33333	6.66667	6	7	11	10.6667	14	17.3333	17.6667	24.3333	28.6667	34.6667	41	40	46.6667	57.3333	67	69.3333	77.6667	79.6667	82	82.6667	90.6667	98.6667	110.333	117.667	115.667	113.333	126	131.667	142.333	139.667	148.333	159.333	160.333	149.667	162.333	164.667	173.333	186	187.333	183.333
	5.33333	0.333333	6.66667	2.33333	0.666667	1.33333	2	3.33333	3.66667	3.33333	3.66667	6.33333	12	12.6667	15.3333	17.3333	28	27.6667	34	33.3333	39	52.6667	55.6667	70	67	76	86.3333	98.6667	88	90.3333	104.333	116.667	118.667	124.667	121	133.333	138.333	143.333	152	149	151.333	163.667	155.333	168.333	168.667	170	178.667	179	185
	5.66667	0.333333	7.66667	1.33333	1.33333	1.33333	3	4.33333	3.66667	5.66667	8.33333	13.6667	15	21.6667	25	32.3333	46.6667	37	54	54.6667	72	73.6667	90.3333	94.3333	104.333	113.333	132.333	132.333	137.667	126.667	140.333	155	156.333	169	167.667	164	184.667	188.333	184.667	196	193.667	203.667	205.333	209.333	208.667	223	229.333	222.333	227.333
	10.3333	1.66667	10.6667	5.33333	6	3	6	8	7.66667	14.6667	15.6667	20.3333	24	37.6667	35	57	65	71.3333	80.6667	97.3333	102.333	113	126.333	137	148	160.333	189	178.667	196.667	193.667	212.667	229	235.333	238	239.333	256	257.333	269	266.667	278	279.333	286	279.333	295.667	312	315.333	312.333	312.333	329.333
	6.66667	1.33333	11	3.33333	2.33333	4	4	7	5.33333	6.33333	9	12	15	14.6667	21.3333	26.6667	38	41.3333	50	56.3333	68.3333	75.3333	85.3333	92.3333	114	114.333	142	147.333	157.333	158.333	180.667	198.333	211.333	230	227.667	253.333	255.667	269	272	294.333	293	295.667	300	306.333	317	338	330.667	340	342
	9.66667	2.66667	16.6667	5.66667	5.33333	4.33333	8	10	8.33333	11.6667	12	13.6667	17.6667	24.6667	26.3333	33.6667	44	48.6667	64	80.3333	91.6667	108.333	112	121.667	146.333	145	176.667	190	193.667	207.333	243.667	253.667	263.667	294	308.333	318.333	331.333	347.333	327.667	357	359.667	350	361.667	360	361	378	367.333	374.667	372
	7	0.333333	8	0.666667	0.666667	0.333333	2	4	1.66667	1.33333	1	2	3.66667	1	2.66667	2.33333	3.66667	6	7.33333	14	21.3333	15.3333	28.3333	23	37	44.3333	59	67	70.3333	81	106	122.667	145.333	159.333	186.667	207.667	219	252.667	256	284.333	282	297	312	331	337.667	347	336.333	337.333	352.667
	6.33333	1	10.3333	2	2.33333	1.66667	3	3.66667	3.33333	2.66667	2.33333	3	6	4	4.33333	5	9.33333	10.6667	12.3333	22	27.6667	24.6667	32.6667	36.6667	48.6667	56.3333	71	83.6667	89.3333	99.6667	123.333	154.333	175	205	239.667	254	284.667	305	324.333	335.333	349.333	355	361	360	359.667	365.333	368	352	371
	14	6	20.3333	9.66667	7	13	14	11.3333	11	12	11	11	11.3333	8	14.6667	20	13.3333	10	11	18.3333	28.3333	20.3333	29.3333	27.6667	30.6667	38.3333	49.6667	47.3333	61	68	84	113	138.667	159.667	196	220	253	276.667	298	325	328.333	337.333	355	360.667	367.667	359.667	350.667	359.333	372
	7.33333	1.33333	14.3333	3.66667	4	4.66667	3.66667	7	3.33333	4	1	5.66667	6	3.66667	6	8.33333	5	8	8	14.6667	22.3333	16	24.3333	23.6667	32	31.3333	41	46.6667	48.3333	50.3333	67.3333	82.6667	106.667	119.667	148.667	169	200.333	233.333	236.667	287.333	305.333	324.333	349.333	364	355.667	364.333	354.333	366.333	357
	9.66667	5.33333	19.6667	5.33333	5.33333	10.3333	8.66667	10.6667	12	11.6667	8.66667	8.66667	12.3333	10.3333	14.6667	13.6667	15	15.6667	16.3333	27.6667	25.3333	28.3333	32	38.6667	45	45	50.3333	62	61.6667	64	73.3333	96	105.333	116	137.667	157	180	212.667	227	251.333	277.333	304	339.667	339.333	351	348.667	360.667	363.667	376.667
	8	2.66667	14.6667	3.33333	4	7.33333	5	7	5.66667	3	5.33333	3.33333	8.66667	4	7.66667	9.66667	9	3.66667	7.33333	17	20.3333	22	17.3333	18	23.3333	22	35.3333	34.3333	31	31	41	53.3333	48	59.3333	67.3333	80	83.3333	108.333	119.667	134.333	151	159	200	221.667	236	251.667	270.333	297.667	324.667
	9	2	14.3333	4.33333	3.33333	7.66667	2.33333	7.33333	8	4.66667	5.66667	6.66667	14.3333	7.66667	9	9.33333	9	8.33333	11.3333	14.6667	15	19	11.3333	19.3333	19.3333	19.3333	23.6667	29.6667	24.6667	23	29.6667	39	29.3333	41.3333	46.6667	39.3333	60.3333	60.3333	73	71.6667	91.6667	98.6667	123.667	132.333	145.333	155.667	179	193	238.333
	14	4.33333	17.6667	9.66667	5.66667	5.66667	5	8.66667	8.33333	8.66667	6	6.66667	11.3333	9.66667	7.33333	8	9.66667	12.3333	10	14.6667	15	14.3333	14.6667	18	19	22	24.6667	25.6667	29.3333	25	31.3333	44	37.6667	39.3333	44.6667	47	57	61.6667	81	74.6667	85.6667	91	117.667	117.333	126	154.667	150	167.333	191.333
	12.3333	8.33333	14.6667	8.33333	7.33333	9	7	7.66667	8	9.33333	7	7.66667	13.6667	7.33333	10.6667	12.6667	10.3333	11	9	14.6667	17	15.3333	17.6667	15.6667	22.3333	23	22.6667	28.3333	28.6667	32.3333	39.3333	40	41.6667	43.6667	43.3333	47.6667	61.6667	63	67.3333	78	86.6667	94	110.667	106.667	126.667	135	141.667	165.333	176.667
	18.3333	15.3333	28	16.3333	16.3333	13.6667	14.6667	16.6667	15.6667	17.6667	16.3333	15.6667	19.6667	16.6667	17.3333	20.3333	19.6667	22.6667	25	22	24.3333	26.6667	23.6667	21.6667	31	33	36.6667	32.3333	38	35.6667	45.6667	44.6667	45.3333	48	51	46.3333	60.6667	70	70.6667	67	83	86.6667	110	107	115	117.333	119.333	144.667	154
	15.3333	12.6667	17.6667	12.6667	12.6667	10.3333	14.6667	13.3333	17	12.3333	12	13.3333	17.3333	13.3333	13.6667	17	12.6667	18	20	14.6667	21	19	21.3333	25	23.6667	28.6667	25	20.3333	30	25.3333	24.3333	30.6667	31.3333	39	35.3333	25.3333	42.6667	49	52.3333	54	57.3333	62	81	81	92	94.6667	103.333	119.333	139.667
	14	6.33333	19	6.66667	8.66667	7.33333	9	12.6667	7.66667	9.33333	6.33333	11	12	6.66667	9	13.3333	6.33333	11.3333	11.6667	13.3333	15	18.3333	10.3333	15.6667	21.3333	30.6667	26	22.3333	25.3333	26.3333	26.6667	32.3333	31.6667	34.6667	42.3333	38.6667	45.6667	45.3333	52.6667	58.6667	63.3333	62.6667	80.6667	81	90.3333	96.3333	105	127.667	133.333
	9	4	12	3.66667	2.33333	4.33333	4	5.33333	4.66667	6.33333	2.66667	2.66667	7	3.66667	4.66667	5.66667	3.33333	5	6.33333	7.33333	7.33333	5.66667	6	9.33333	12.6667	17	15	12.6667	14	14.3333	11.6667	19	16.6667	13.6667	19	19.3333	27.3333	24.3333	30.3333	24.6667	31.6667	35.6667	50.6667	49.3333	48	52	60.3333	74	82
	15.3333	8.33333	20	11.3333	12	10	9	15.3333	11.3333	14.3333	9.66667	11.6667	14	16.6667	12.6667	16	11.6667	13.3333	11.3333	19.6667	15.6667	15	21.3333	18.6667	25	24.3333	27	22.6667	26.3333	29.3333	31	39	39.6667	37.6667	33.6667	40	48.6667	51	52.6667	54.3333	58.3333	78.3333	79.3333	80.3333	95	102.333	104	117	131.667
	17.3333	10.6667	17.3333	13.3333	13	11.3333	10.3333	12	14.3333	11.6667	14.6667	12	15	17.3333	16.3333	15.3333	17.6667	17	17.6667	17.6667	15	14.3333	22.3333	19	22	24.3333	31.6667	27	29	27	33	38.3333	32.3333	39.6667	41.6667	39.6667	47.3333	52.6667	59	53	64.6667	73	88.3333	79	91.3333	93.6667	104.667	116.333	145
	19.6667	14	14	15	11.6667	9.66667	13.3333	15.3333	17.6667	12.6667	15	14.6667	14	14	13.3333	14	14.6667	15.3333	15.3333	17.3333	17	16.6667	19.6667	24.6667	18.3333	20.3333	27	20.3333	26	23.3333	28.6667	31.6667	36.3333	35.3333	33.3333	34	48.6667	42.6667	56.3333	53	53	56.3333	79.6667	81	91	93	117.333	131.333	148
	8.33333	2.66667	5.66667	1.66667	2.66667	3.66667	3.33333	5.33333	3.66667	4.66667	3.33333	3.66667	4.66667	3.66667	4.66667	4	5	4.66667	4.33333	5	5.33333	3.66667	8.33333	7.66667	5.33333	8.33333	10.3333	12	12.6667	12	11.3333	13.6667	14.3333	16.6667	16	15.6667	17	19	29	27.3333	27	33.3333	32	37	51.3333	56.3333	67	82	101.333
	9	6.33333	12.6667	9.33333	9	8.66667	7.66667	11.6667	8.66667	4.66667	4.33333	7	11.6667	9.66667	9.33333	9.66667	7	8	8.66667	10.3333	7	11	12.6667	13.3333	11.6667	15.6667	15	13	20.6667	18.6667	25.3333	25.6667	25.3333	29.3333	23.3333	32.6667	33	29	34.6667	38.6667	41.3333	45.6667	51.6667	61.6667	67.3333	74.3333	83.6667	91.6667	130.333
	7.33333	2.33333	6.66667	3.33333	3	5	1.66667	7.66667	4.33333	3.66667	3.33333	4.33333	7.66667	5.66667	7.66667	7	4	5.66667	8.66667	12	9.66667	7.33333	10.3333	13.3333	13.3333	13	18.6667	15	18	19	28.3333	29.6667	33.6667	34.6667	39.3333	41.6667	36.6667	42.3333	55	49.6667	57.6667	59.6667	70.6667	80	89.3333	98.6667	116.667	119	150.667
	7.66667	5	9	8	8.33333	6	6.66667	10.3333	7.33333	4.66667	5.66667	3.66667	6.66667	7.33333	7.66667	8.33333	6.33333	8.33333	8	12	10	11.6667	12	15.3333	13.6667	11.3333	19.6667	16	21.6667	20	22	26.6667	28	31.6667	32.6667	28.3333	30.3333	39	35.6667	43.3333	41.3333	45.3333	54	64	71.3333	85.6667	104	123	138
	9	7	10.6667	9.66667	8.33333	7	10	14.3333	8.66667	10.6667	9.66667	6.66667	9	7.66667	12	10	7.33333	12.3333	8.66667	14	12	10.3333	9	12.3333	13.6667	12.6667	19	14	20.6667	19	25.3333	22.6667	22.6667	21.3333	28	22.3333	26.6667	29.3333	32.3333	39.3333	40.6667	40.6667	52	46	58.3333	71.3333	88	106.667	125.667
	12.6667	7	16	12.6667	12	8.33333	11	14	13	14	8.33333	11.6667	15	10	12.3333	11.3333	9	12.6667	13.3333	15.3333	12.6667	13.3333	17	16	15.6667	15.6667	16.6667	17.6667	21.3333	22	26.6667	25.6667	28.3333	29.6667	26	29.6667	34	33.3333	43.3333	46.3333	50.3333	46	53.3333	65.3333	65	78.6667	91	101.333	121.667
	20.6667	16	21.3333	20.3333	18.3333	17.3333	17	19	20.3333	17.6667	19.6667	18.6667	22	19.3333	19.6667	15.3333	16.6667	21.3333	16.6667	22	18	16.6667	19.6667	19.3333	19.3333	18.3333	17	18.3333	24.3333	20.3333	20	25	24.6667	21.3333	28.6667	21.6667	24.6667	28.6667	24.6667	31.6667	28.3333	35.3333	35.6667	32.3333	38.6667	41.3333	55	54	72.3333
	17.3333	12.6667	19	17.6667	18	16	17	20.6667	19.3333	17.3333	18	16.3333	17.6667	17.6667	19.3333	16.3333	15	20	16.6667	20.6667	19.6667	19.3333	19	22	16	18	21.3333	21.6667	30	21	22.6667	29.3333	30.6667	30	33.3333	33.3333	35.3333	44.3333	37.3333	45	47.6667	48	53.3333	60.3333	61.3333	76	81.3333	95	107.333
	11	3.66667	8	8	7.66667	6	4	11	9	6.66667	8.66667	7.66667	7.66667	7.33333	7.33333	6.66667	7.66667	7.66667	7.33333	11.3333	11	8.33333	12.3333	14.3333	11.6667	14	17.3333	17	20.3333	16	25.3333	27	30.6667	32.3333	36.6667	36	46.6667	45	45.6667	55.3333	53	61.3333	64	66.3333	85.3333	96.6667	99	127	152.333
	10.3333	4.66667	7.33333	9.66667	9.66667	7.66667	9.33333	8	11	10.6667	5.66667	7.33333	9	7.66667	12.3333	8	6	6	10.3333	11	9.33333	10.6667	10.3333	7	13	14.6667	15.6667	19	18.6667	17.6667	21.3333	28.6667	31.6667	28.6667	28.3333	28	35.6667	34.6667	39.3333	49.3333	48.3333	59	58.3333	69.6667	76	72.6667	94.3333	110.667	131
	16.6667	13.6667	19.6667	17.6667	18.3333	23.6667	19	21.3333	23	16.3333	18.3333	16.6667	22.3333	26.3333	24.3333	22.6667	29.6667	27	26	33	29.3333	30.3333	28	25.3333	25.6667	29.6667	34.3333	34	29	36	33	35.3333	31	37	44	40	43.3333	40.6667	48	41.6667	45.6667	39.6667	48.3333	44.3333	47	46	47.3333	48.6667	45.3333
	11.3333	7.66667	7.66667	6.33333	9.66667	9.66667	11.3333	6.33333	10.3333	7.33333	13.6667	15.6667	12	11	11.6667	13.3333	16.3333	16.3333	16.6667	21.3333	18.6667	19.6667	20	16	22.6667	23.3333	24.6667	26	25.6667	27.3333	30.3333	30.3333	31	33.3333	39.6667	38.3333	34.6667	40.3333	36.6667	41.3333	44	49.6667	45.3333	49.3333	44.3333	44.6667	52.3333	52.3333	52.3333
	13	14	14.3333	10.3333	11	8.33333	12.3333	14	11.3333	16	18.6667	20.6667	22.6667	22	27	30	36.6667	36.3333	32	45.3333	39	43.6667	39.6667	38	50	53.3333	50.6667	56.3333	56.6667	68.6667	71.6667	62	65.6667	79.3333	82	84.3333	83.6667	77.6667	86	89.6667	95.6667	103	101.333	111	103.333	105	125.667	119.667	124.667
	6	3.66667	6	6.33333	6.33333	5	3.66667	5.33333	7	7	14	14.3333	19	26.6667	25.6667	22.6667	28	33	38.3333	41.6667	46	45.3333	54	48	65	61	59.6667	77.6667	74.6667	76.3333	89	80.6667	84.6667	99.3333	104	106.667	104.333	104.667	101.667	113	126.333	126.333	132.667	130	125.667	138	149.667	160	158.333
	2	1	2	0.666667	0.666667	2	1	5	6.33333	11.3333	18.3333	25.3333	33.6667	43.3333	53.3333	64	66.3333	83	86.3333	92	106.667	104.333	121.333	109.667	132.333	128.333	134.667	154	163.333	170.667	164	177	190.667	206.333	209.667	222.333	203.667	220.333	219.333	237.333	249.333	245	237	253.667	239.333	247.667	260.333	261.333	259
	2.33333	1	5	4	6.66667	13.3333	19.6667	33.6667	47.3333	70.6667	103	135.333	147.333	179.333	196.333	203	223.333	227.667	240	247	239.333	252.333	267.667	259.333	270	276.333	291	284.667	280.333	277	297.667	293	290.667	308.333	314	317.667	313.667	311.667	309.667	308	326	323	321.667	320	314.333	328.333	327.667	336.333	334.333
	4	5	9	6.66667	12.3333	19	23.3333	46.3333	61.3333	89	129.667	154	181.667	225.667	232.333	240	268.333	294.333	305	312.667	315.333	326.667	336	341	343.333	342	356.667	362	353.667	351	351.333	352.667	352.667	345	360	363	361.333	363.667	359.667	365.333	361	369	369.333	355.333	358	357.333	357	356.333	357.667
	1	1	0.666667	0.666667	1.66667	2	4	4	11.3333	15.6667	33.6667	43.3333	55.3333	79	100.667	109	128	168.333	166	186	202	236	260.667	274.333	287.667	314	310.333	330	346.667	345.333	351.667	350	362	353	368.667	377.333	371.667	365.667	367.667	382	376	376	379.333	367.667	368.667	371.667	368.667	363.667	376.333
	7.66667	12	5.66667	4.66667	5.33333	7	9	9.33333	10.3333	9.66667	13.6667	20	24.6667	26	33	34.3333	52.3333	59.6667	82.6667	102	125.333	168.333	203	223.333	267	305	313.333	339	349.667	353	375.333	372	373	370.667	383	394	387	387	386	385	390.333	390.333	375	381	378.333	373.667	365	374.667	374.333
	1	0.666667	1	0	0	0.666667	0	0.333333	2	2.66667	2	7.33333	6.66667	11	13.3333	19.3333	22.3333	30.3333	34.3333	36.3333	45.6667	65	58.6667	79.3333	76	93.6667	102.667	119.667	126.667	145.333	185	190	207	248.333	296.333	308.333	320.667	325.333	334.667	362	359.667	364.333	368.333	380.333	373.333	375.333	376	373	375
	1	0.333333	1	0	1	1	0.333333	1	1.33333	2.33333	2	3.33333	3.33333	2	3.66667	8	10.3333	13.3333	16	14.6667	17.6667	23.6667	27	33.3333	40.6667	50.6667	50	61	71	86	106	125.333	135.667	173.667	200	228.333	245.333	258	274.667	291.667	314	333.333	348	345.667	351	373.333	389	378.333	388
	1.33333	0	1	0	0.666667	0.666667	0	0	1.33333	0.666667	1	3.66667	0.666667	1.66667	2.33333	4.33333	4.66667	8.66667	7.66667	7.33333	10	13.6667	17.6667	17.6667	23.6667	32.3333	32.3333	38.6667	44	54.6667	65.3333	81.3333	90.3333	121.333	132.667	154	179.667	178	201.667	234.667	262.667	267.667	292.333	313.333	335.667	365	371	382	379
	1.66667	1.33333	2	1	0.666667	1	0.666667	2.33333	1.33333	1.33333	3	5	0.333333	0.666667	3.33333	2.66667	4	5.33333	7.66667	6.66667	9.33333	8	11.6667	11.6667	16.3333	21	24.6667	27.3333	31.3333	38	43.3333	46	50.6667	72	90.3333	98.3333	103.333	111	121.333	143	156.333	179	229.333	279.333	327.667	347.333	343.333	336.333	332.667
	5	2.66667	4	3	1.66667	2.66667	4.33333	2	3	3	4	7.33333	4.66667	6	4.33333	4.66667	7.33333	11.6667	14.3333	13.6667	12.3333	20	27.6667	30.6667	36.6667	53.6667	65	76	81.6667	91	94.3333	101	113	138	155	164	175	163.667	176	183.333	205.667	216	235.667	274	296.333	327	343	360.333	364.667
	6	3.33333	4	2.66667	3	3.33333	4.33333	1	4.33333	5	3.66667	9	5.33333	5.33333	6	9	9.66667	10.3333	10.3333	13.3333	16.6667	18	20	16.6667	28	24	37	44.6667	42.3333	50	53	51.6667	62.6667	83.6667	101	101.667	121.333	127.333	133.667	151.667	165.667	178	215	237.667	265.333	321.667	341	367.333	355
	5.66667	6.66667	4.33333	5	8.66667	6.33333	6.33333	5	8.66667	6.66667	9.33333	12.3333	11.6667	10.3333	9.66667	16.3333	14.6667	17.3333	13	15	18.6667	21.6667	20.3333	23.6667	19	26.6667	27.3333	35	32.6667	35	41.6667	41	48.3333	58.3333	67.3333	70.3333	83.6667	89.6667	94	108.667	117.333	128.333	157.333	164.333	204.667	249	293.333	331.667	371
	3.66667	2	3	3.33333	3	2.33333	4.66667	3.33333	3.66667	3.33333	2	5.33333	2	5	5.33333	6.66667	5.66667	8.66667	5.33333	5.33333	8	8	8	10	11	15.6667	14.6667	21	27.3333	35.6667	47	48	64.6667	81.6667	85	92.6667	101.667	104.667	111.333	121.667	138	140	156.667	164	194.667	230.667	281.667	332.667	368.667
	9.66667	5.33333	6.66667	6.33333	9	8.66667	11	6	8.33333	9	10.6667	10	11.3333	8.33333	11	14	13	17	16.3333	18.6667	19	18.6667	14.3333	17.3333	22.3333	21.6667	30	31.3333	29	31.6667	39.6667	45.3333	40	60.6667	63.3333	68.3333	80.3333	76	85.3333	94	90.6667	117.333	123	132.667	166.667	202.667	235.333	288.333	352.667
	2.66667	0.333333	1.66667	2.33333	2.66667	1	4.33333	1	4.66667	3.66667	1.66667	3.66667	2.66667	1.66667	3.33333	3.66667	3.33333	2.66667	3.66667	3.66667	9	6.33333	4.33333	4.33333	6	6.33333	8.66667	10.3333	11.6667	14	14.3333	15.3333	23	33	36.3333	36	38	36.6667	38.3333	43.6667	52.6667	65.3333	65.6667	78.3333	99.3333	121	165.667	229	280
	3.66667	1.66667	2	0.333333	1	2	3.66667	3	2.66667	3.66667	2.66667	2.66667	3.33333	2.66667	3.66667	5.33333	4.66667	5.33333	3.33333	4.66667	5.33333	5.66667	6.33333	4.66667	7.33333	7.66667	7.66667	13	12.3333	14.6667	14.6667	20.3333	18.6667	35.6667	38.6667	42	48.6667	55	49.6667	61	63.6667	77	80	97.6667	120	162.667	212.667	271.333	328.333
	1.66667	1.33333	1.66667	0.666667	2.66667	1	2.33333	1	2	2.66667	1	2.66667	1	2.66667	2.66667	1.66667	3	4	3.33333	6.66667	3	6.66667	3	3	5.66667	4.66667	6	11.3333	12.6667	11.3333	12.6667	15.3333	12.6667	30.3333	37.6667	34	45.6667	45	44.6667	48.6667	57.6667	69.3333	75	98	132	169	238.333	295	333.333
	1.33333	1.33333	2	2.66667	1	3	2	1	4	2.33333	2.33333	2.33333	2.66667	3.33333	1.33333	4	3.33333	4.66667	5.33333	2.66667	4	4.66667	3.33333	5.33333	7.66667	5	9.66667	10	11.3333	13.6667	11.6667	17.3333	18.3333	32	36.3333	39.6667	44.3333	46	50	53.3333	68	67.6667	86	106	127.333	169.667	228.667	288.667	344.667
	7.66667	6.33333	8	6.33333	5	8.33333	6.66667	8	9.33333	5.33333	7	9.33333	7.66667	10.3333	8.66667	8.33333	6.66667	9.66667	13.3333	12	14.3333	9	10.6667	12.3333	17	14.3333	17.3333	22.3333	22.6667	23	26	29.6667	33	47.6667	63	61.3333	76	77.6667	80.6667	77.6667	91.3333	99	103.667	131	170.333	214	267.667	330.667	365.667
	4	1.66667	1.66667	1	1.66667	3.66667	4.33333	2.33333	4	2.33333	2.66667	5.66667	2.66667	2.66667	1.66667	3.33333	2.66667	2.66667	5	3.33333	3.33333	5.33333	4.66667	6	4.33333	5.33333	7.33333	9	10	7	10.6667	14	13.3333	24	27	34.3333	37	39.3333	40	47.6667	54.6667	59.3333	63.3333	83	112.333	147.333	208.333	267	323.667
	5.66667	4.66667	3	5.33333	5.33333	4.66667	3.66667	5.66667	4	4	7.33333	5	5.66667	5	7.33333	5.33333	8	6.66667	8.33333	5	7.33333	9	7.33333	8.33333	9.33333	7.33333	11.3333	15.3333	10.6667	14.3333	19.6667	20.3333	21.3333	35.3333	41	39	48.6667	47.3333	56.3333	56	75.3333	69.3333	86.3333	96.3333	141	176.667	240	292.667	333.333
	4.66667	6.33333	3.33333	4	3.33333	2	3	4.33333	4.66667	6.66667	2	5	5.33333	2.33333	2.66667	3.33333	6	4	4.33333	4	3.33333	7.66667	7	6.66667	8	10	12.3333	12.6667	12	10	12.6667	17.3333	15	27.3333	30.3333	37.6667	37	47	44	44	60.6667	65	71	81	112	162	219.667	275.667	328.333
	7.66667	5.33333	6.66667	6.66667	7	9	6	7.66667	6	8.33333	8.66667	6	6	6.33333	7.66667	8	8.33333	7.33333	12.3333	11	10.3333	13.3333	11.3333	11.3333	16.6667	14.6667	14.6667	12.6667	18.6667	20.3333	25.6667	25.3333	26.3333	45.6667	47	52	63.3333	65.6667	72.3333	71.3333	83.6667	86.6667	101	128	165	218.667	290.333	329	368.333
	7	3.66667	9.33333	9	7	10.6667	7	11	9.66667	8	8.33333	9	6.66667	9.66667	10	7	11.3333	10.3333	11.6667	8.66667	12.3333	9.66667	13	12	13	16	16	19.3333	13.3333	20.6667	24	24	27.3333	40	48	49.6667	59.6667	64	73	79.6667	90.3333	93.6667	106.667	138	167	232.333	293.333	343.333	367.333
	6.33333	4	5	5	3.66667	7	3.66667	3.33333	5.33333	8.66667	5.33333	5	5.33333	5.66667	3.66667	3.33333	3	4	9	7	6	6.66667	7.33333	6	8.33333	7	12.3333	9.66667	10	12	9.33333	11	11	25.3333	21.3333	27	30	30.6667	33.3333	39	43.6667	45.6667	55.3333	85.3333	99.6667	145.667	195.667	246.333	295
	18.6667	24.3333	15.6667	22	20	19.6667	22	20.3333	17.3333	19	18.3333	20.3333	16.3333	20.3333	15	20	23.6667	23.6667	17	23.6667	20.3333	29.6667	24	26.6667	24	29.3333	33	32	35.6667	35.3333	39.3333	38	44.3333	49.6667	56.3333	56.6667	55	57.3333	60	58.3333	61.6667	59.3333	73.6667	76.6667	75.6667	81	88.6667	84.6667	99.6667
	17	24.6667	16.3333	19.6667	22.6667	23.3333	18	15.6667	16	18	18	21.6667	16	21.6667	12.3333	18.6667	19.3333	28	23	25.6667	26.3333	31	31.3333	33.6667	33	41	46.6667	51	60.6667	59	72.3333	69.3333	81.3333	86.6667	103.333	102	106	113	118	114.333	128	129.667	136.667	152.333	141.667	157	170.667	173.333	193.667
	21.6667	25.3333	20.3333	21.3333	20.6667	20	17.6667	16	13.3333	18.3333	15.3333	16.3333	12.3333	20	11.6667	22	20	21	14.6667	22.6667	25	49.3333	44.3333	54.6667	62.3333	67.3333	81.3333	81.3333	105.667	102.333	113.667	127.667	133	148.667	162.333	155.333	171.667	180.333	184.667	186.667	203	204.333	216	226	234.667	238.333	254	255.333	260.667
	18	20	14.6667	23.6667	15.3333	15	13.6667	13	10.6667	14.6667	11.6667	13	8.66667	15.6667	9.66667	20.6667	16.3333	21.6667	15	23.3333	25.3333	53.6667	38.6667	51.6667	64	71.6667	79.6667	96	119	117	142.667	140.333	156.667	178	185.667	184.333	182.333	208.667	208.667	206.667	213.333	218.667	245.667	244.333	252.333	255.333	261	279	281.667
	33.6667	38.6667	37.6667	38	38.3333	35.3333	30.3333	29.6667	25.6667	30.6667	28	28.3333	25.3333	37	25	37	33	34.3333	29.6667	40.6667	34.3333	60	50.3333	54.3333	55	58.3333	61	74	91.3333	81	92.3333	97.6667	109	107	132.667	126.667	142	157.667	161.667	168.333	175.667	192	212	217.333	225	235	239.667	247.333	251.667
	27	28.3333	28.3333	22	26.3333	24.6667	16.6667	20.6667	8	15.6667	10.3333	8.33333	10	19.6667	13.6667	26	12.6667	17	13.6667	23	24.3333	56	38.6667	45.6667	47.6667	60.6667	50	61.6667	89.6667	84.3333	104	111	112	111.667	130.333	127.667	137.333	158.333	160.333	159.667	196.667	182	217.333	235	242.333	253.667	280.667	288.667	307
	27.3333	31.6667	28.6667	24	24.3333	26.6667	15.6667	18	3	12.3333	9.33333	7.33333	8.66667	23	15	26	12.6667	16	5.66667	17.6667	15.6667	50.3333	21.3333	26.6667	27.3333	28	20.3333	30.6667	43	33.3333	43.3333	51	53.3333	56.3333	51.6667	54.3333	56	91.6667	86	93	107.667	110.667	136.333	158	188.667	220	247.333	261.667	275
	33.3333	27	27.3333	22.6667	25.6667	25.6667	18.3333	21.3333	5	12	11	8.33333	8	20.6667	14	21.6667	14	19.6667	7	22.3333	17.3333	51.3333	25.6667	27.3333	23	27	18.3333	33.3333	45	19.3333	39.3333	38.6667	48.6667	46.6667	39	44	42	72.6667	62.3333	61.3333	74	65.3333	96	100.333	122.667	147.333	165.667	192.333	218.667
	25	26	22.6667	19.3333	23	23.3333	9.33333	17.6667	1.33333	7.33333	6.33333	6	4.33333	17.3333	9.66667	18.6667	8	10.3333	2.66667	12.3333	12.3333	45	18.6667	17	15.3333	18.6667	5.66667	15.3333	28.6667	7	20.6667	27	24	25.3333	16	20	17.3333	37	24	28	32.6667	16	35.6667	38.3333	42	65	69.6667	90.6667	94
	25	23.6667	20	18	23.3333	19	11.3333	16.3333	2.66667	7	5.66667	8	5.66667	17	9.66667	17	9.33333	9.66667	1.66667	14.3333	10.6667	49	16.3333	17.3333	15	20.3333	10	16	26.3333	9	21	21.6667	22.3333	24	14	16	19.3333	36	20.6667	26	28.3333	13.6667	26.6667	27.6667	27	44	42.6667	53.3333	48
	27.3333	23.3333	22.3333	22.6667	26.6667	24.3333	16.3333	16	9.33333	13	9	9	10.6667	19.6667	12.6667	22	12.3333	17.3333	7	13.3333	13.6667	45	21.3333	18.6667	19	24.6667	13.3333	19.6667	35.6667	12	27.3333	28.6667	27	28.3333	20.6667	23.3333	21.6667	38.3333	23.3333	29	27.3333	19.3333	32.6667	36.3333	33.3333	43.6667	44	49.6667	43
	30.6667	26	22.6667	23.6667	25.3333	24	14.3333	19	12.6667	14.3333	15	12	11	18	17.6667	21.3333	14.3333	18.6667	10	19.6667	19	51	19.3333	25	28.3333	29.6667	12.6667	16	32	14.3333	31.3333	29	29.3333	28	26.6667	23.6667	20.6667	44.6667	31	30.6667	32	23.3333	33	34	34.3333	46.3333	39.6667	52.6667	47.6667
	26	32.3333	24.6667	27.3333	28.3333	23	20.6667	19.6667	11.6667	16.3333	11	13	12	20.6667	18.6667	25.6667	15	16.3333	9	17	17.6667	50.3333	19.3333	18.3333	16.6667	31.6667	15	13	34.3333	15.3333	25.3333	28.6667	31.6667	32	24.3333	18	19.3333	44.3333	27.3333	31.6667	32	19.6667	31.6667	39.6667	31	50	36.6667	54.3333	38.6667
	21.3333	19	19.6667	21.6667	25.6667	19	12.6667	16	7.33333	10	6.33333	8.66667	8.33333	13.6667	9	19.3333	10.3333	10.3333	4.33333	14.6667	11.3333	48.6667	13.6667	14.3333	15.6667	21	6	8.33333	25.3333	6.33333	20	23.3333	21	20	14	12.6667	12	31.3333	17.3333	21	20	9	17.3333	25.6667	18.6667	34.6667	27.3333	34.3333	26.6667
	21	20.6667	20.3333	16.6667	22	18.6667	10	14	3	9.66667	8.66667	8.66667	6.66667	14.6667	11.6667	17.6667	9	13.3333	6	18	11	43.6667	13.6667	15.6667	13.3333	20.3333	7	11.3333	27.6667	8.66667	20	19.3333	21.6667	18.3333	15	13.3333	15.3333	35.3333	19.6667	23	20.6667	8	20.3333	32.3333	18.3333	31.3333	29	36.6667	26
	24.6667	25	20.6667	19	24.6667	22.3333	12.3333	17.3333	8.33333	14.3333	9.33333	10.6667	8	18.3333	15.6667	23	15.6667	16	9	22	15.3333	41.6667	18	19.3333	16.6667	25.6667	14.6667	11.3333	28.3333	15.3333	23.6667	23.3333	27	22.6667	15.6667	18.6667	18.3333	40	21	26.6667	23.3333	14.6667	25.6667	32.6667	23.3333	33	28	35.3333	33
	34.3333	30.3333	28.6667	22.3333	27.3333	32	21.6667	22	11.3333	21	18.6667	13.3333	22.3333	27	22.3333	24.3333	22.6667	18	15	25	25.6667	48	25.3333	21	28.3333	26.6667	23.3333	24.6667	35.3333	15.6667	31.6667	35	27.6667	32	29.3333	26.6667	26.6667	41	24.3333	37	27	21.3333	35.3333	34.3333	34.6667	40.3333	37.3333	47.3333	43.6667
	23.3333	27.6667	22.3333	22.6667	23.3333	27.3333	20.6667	17	14.6667	17.6667	11.3333	18.3333	15.3333	20.3333	16.6667	18.3333	18.6667	23	20	18.6667	25	44.3333	19.3333	18.3333	26.3333	28	15.6667	15.6667	30.3333	18	21.6667	29.3333	26	32	16.3333	22.3333	19.6667	39	19.3333	31.3333	24.3333	18	30.6667	34.3333	29	38	31.6667	32.3333	37
	26.6667	26	28.6667	28	30.6667	30.6667	24.6667	22	21.3333	31.3333	22.6667	23.6667	24.3333	27	23	29	20	26.3333	24.6667	25	27.6667	41.6667	18.6667	26	25.3333	30.6667	22.6667	25.6667	26.6667	28.6667	27.6667	27	29.6667	34.3333	25.6667	32	26	37.3333	26.6667	29.6667	37.6667	25.6667	41.3333	33.6667	32	43.6667	37.6667	44.6667	51.6667
	15	13.6667	14.6667	13.6667	15.3333	19	14	14	11	15.6667	15.6667	13	13	14.3333	11	15.6667	14.6667	14.6667	11.6667	12.3333	13.6667	27	14.6667	14	12.3333	14.6667	15.6667	15	18	13.6667	19	14.6667	15.3333	19	17.6667	14.3333	17.3333	20	14.6667	18.6667	20.6667	13.3333	24	26	26.6667	31.3333	26.3333	26.3333	34.6667
	7.33333	8.66667	8	11.3333	10.3333	11.3333	8.33333	5.33333	9.33333	9.66667	6.33333	8.33333	9.66667	6.66667	7.66667	10	6.33333	7.66667	6.66667	11	7	14.3333	7.66667	8.33333	7.66667	8.66667	8.66667	7.33333	13.3333	7.33333	8	7.66667	11	11.3333	7	9.66667	9.66667	10	11.3333	11.6667	10.6667	10.6667	9.66667	15.3333	10.6667	14.3333	13.6667	13.6667	15.6667
	20	16.6667	16	20.6667	15.6667	19.3333	19	15.3333	19.3333	19	12	12.6667	15	15.6667	19.3333	14.6667	17.3333	16.6667	17.3333	21	16	22.6667	15.3333	15	13.6667	18.6667	12.6667	16.6667	21.3333	17.3333	22.3333	15.6667	18.3333	18	11.6667	23.3333	19	20.3333	16	21	23	21	21	31.3333	28.3333	34	27.3333	33	30.3333
	15.3333	15	19	18	17	21	18	17.6667	19.6667	25.6667	18.3333	15.3333	25	22	18	12.6667	15	19.3333	15.6667	19.3333	20	14	20	12.3333	20	18.6667	20.6667	19	17.3333	17.3333	20.3333	15	16.6667	19.3333	23.3333	24.3333	22.6667	28	22.6667	16.3333	23.6667	25.3333	20	28.6667	33.6667	41.3333	39.3333	43.6667	52.3333
	8.66667	13.6667	15.6667	15.6667	15	16	14.3333	18.3333	18.6667	16.6667	15.6667	14.6667	17.3333	13.6667	13.3333	12.6667	17.6667	14.3333	18.3333	21.6667	23.3333	12.3333	16	14	10	14.6667	20	14	11.6667	17.6667	15	14	15.6667	17	19.3333	17.6667	19	27.6667	18.6667	17.6667	22.6667	21	20	27.6667	32.3333	42.3333	51.6667	57	64.6667
	7	8.66667	6.66667	6.66667	4.66667	8.66667	7.33333	15.3333	17.6667	14	7.66667	10.3333	12	9	6.66667	4.33333	9.66667	5	15	17	10	9.33333	10.6667	8.33333	3.33333	8	12.6667	10.3333	4	15.3333	11.3333	9.66667	10.3333	7	12	8.66667	13	20.3333	17.6667	10.6667	11.3333	12	15.6667	18	26	26.3333	34.3333	53.3333	42.6667
	10	13.6667	16	14.6667	12.6667	14.3333	14	24.3333	21	20.6667	16.6667	15	21.3333	20	11	10.3333	16.6667	13	18	25.6667	21.3333	14	21.3333	12	10	13.3333	20	15.3333	10.6667	19.3333	17.3333	13.6667	12.6667	13.6667	17	14.3333	19	28	24.6667	20	18.6667	22.6667	18.3333	19.6667	22	28.3333	39.6667	44	47
	17	18.6667	21.3333	19.6667	19	21.3333	14.6667	32.3333	31	28	20.3333	26	30	27	17.6667	15.6667	25	16.6667	30	33.6667	25.6667	18.6667	26.3333	17.6667	17.3333	22.6667	24	27.6667	18.6667	29	21.6667	24.6667	24.3333	20	29	20.6667	23.6667	45.6667	33.3333	21.6667	32	29.6667	30	33.3333	34.6667	36.6667	46	59	58.3333
	11	11	15.3333	14	11.3333	12.3333	11.6667	21.6667	23	20.3333	16	13	22	18	10.3333	10.3333	20	11.3333	21.3333	26.6667	22.3333	10.6667	15	13	10.6667	13.6667	18	17.6667	13.6667	19.3333	16.3333	13	14	12.6667	20	11	16.6667	29.3333	23.6667	12.6667	19.6667	21	22.3333	26	27	28.6667	33	43.3333	47
	7	9.33333	12.6667	7	5.33333	8.33333	7.33333	19	18.3333	18	8.33333	10.6667	15.6667	11	5	5	14	5	20.6667	19	14.3333	5.33333	15.3333	7	5.66667	6.33333	17.3333	12.3333	3.33333	14	9	12	10.3333	3.66667	14.6667	7.33333	11.3333	24.3333	18.3333	8	13	7.66667	10	14.3333	13.3333	17.3333	21	33	32.6667
	16.3333	12	19.3333	16.6667	14.3333	16.3333	14	28.3333	25.6667	25.6667	16	19	26	19	10	14.3333	19.3333	15	26.3333	30	25	16.6667	22	15.6667	12.3333	16	20.3333	21	11.3333	25.3333	14.6667	17	13	15.3333	19	16.6667	19.6667	33	27.3333	14.6667	19	17.3333	13.6667	24.3333	17	17	22	32.6667	26.3333
	8.33333	11	17	9	9.66667	13.6667	11	24	21.3333	21	10.3333	14	20.6667	15.6667	11	11	13.3333	10	19.3333	22.3333	19	11.3333	15.6667	8.33333	9	13.6667	14	11.3333	6.66667	18.3333	12	15.6667	9.66667	10.6667	13.6667	11.3333	12.6667	31	20.3333	9.33333	13.6667	12	10.6667	16.3333	11.3333	11	13	21	17.3333
	7	8	9.66667	6.66667	6.66667	9.33333	5.66667	16	14	17.3333	7	9.66667	13.6667	10	5	6	8.66667	6.66667	16.3333	19.6667	14	7.66667	13.3333	9	4	5.66667	12	10.3333	4.66667	12.3333	10.6667	12.3333	8.66667	7	11	8.33333	11.3333	22	15	8.33333	9.66667	8.66667	8	12.6667	7	9	6.66667	17.6667	11.6667
	8.33333	10.3333	8.66667	8.66667	6.66667	11	8	17.6667	17.6667	17.3333	5	12.6667	16	9	6.66667	8.66667	8	6.33333	17.6667	15	14.6667	8.33333	13.3333	10.6667	4.33333	9.33333	14.3333	9.33333	6.33333	16.3333	10.3333	12.6667	11	6	14	8.66667	12	26	16.3333	7.66667	8	6.66667	5.66667	10	8	7	8.33333	17.6667	9.66667
	7.33333	8.33333	8.66667	6.33333	6.33333	7	7.66667	18.6667	14.6667	13	7	8.33333	15.3333	12	5.33333	5.33333	7.33333	6.33333	13.3333	16.6667	15	4.33333	11.6667	5.66667	3.33333	6.66667	15.3333	6.66667	4	11.6667	9.66667	15.3333	7.66667	4.66667	11.6667	8	12	19	18.6667	7.33333	8.33333	6.33333	6	11	8	6.66667	11	18	16.3333
	17	19	24.3333	18	20.6667	21.6667	15.3333	28	30	29.3333	18	20.3333	30	21	17	16.6667	20	17.3333	27	24	24	20.6667	30	22.6667	17.3333	19.3333	24.6667	21	18.6667	25	25	26	18	16.6667	25	18.3333	20	38.6667	32	20.3333	17.3333	24.3333	16.3333	19	19.6667	19	15	31.3333	17
	9	11	20.6667	15	10.6667	13.6667	12	20.3333	26.6667	22	13	14	25	13.6667	12.6667	10.3333	16	15.6667	20	21.6667	20	13.3333	19.3333	12.6667	9	9	21	15	9.66667	19.6667	13.3333	15	12	9.33333	13	13	12.6667	30.6667	22.6667	12.6667	12	16.3333	10.6667	12.6667	10	10.6667	7.66667	22.6667	10.3333
	10.6667	8.66667	18.3333	10	9	13.3333	12.6667	20.6667	23	25.3333	7.66667	11	20.6667	11.3333	9	8	7.66667	9.66667	17	17	23.6667	11	16	10.6667	10.3333	12	14	7.66667	6.33333	15.6667	12	18	9.66667	9	12.6667	11	13	28.3333	17.6667	9.33333	12.3333	10.6667	12	10.6667	11.3333	8.66667	11	19	11.3333
	22	16.6667	28.6667	22.6667	14.6667	17.3333	17	25	29	24	23.3333	20.3333	32	17.6667	17.3333	16	15.3333	21	22	24.6667	22.3333	18.6667	25.3333	16.3333	12.3333	21	25.3333	20.3333	17.3333	29.3333	20	25.6667	19.6667	17	23	16.3333	22.6667	33.3333	25.6667	15.3333	24.3333	18.3333	19.3333	17.3333	20.6667	19.6667	24.3333	27	26.6667
	14.6667	14.6667	19	18.3333	12.3333	14.3333	19.6667	16	16.6667	18	20	19	19.3333	15.3333	15	16	14.6667	13.6667	14	18.3333	13.3333	10.3333	14.3333	14.3333	9.33333	15	14.3333	15.6667	13.6667	15.3333	15	17	13.6667	13	14.6667	12.6667	16	20	18.3333	12.3333	14.6667	14.6667	10	17.6667	17.3333	13.3333	15.6667	17	15.6667
	17	17	24	12.5	15	17	35.5	9	17.5	23.5	12	26	13	22	43	41.5	71	72.5	78.5	113.5	116.5	111	130.5	164.5	140	159.5	187	181	182	191	199	205	210	218	213.5	208	235	227.5	238.5	222.5	234	232.5	248.5	258.5	252	252.5	242.5	246.5	257.5
	9	10.5	12	6.5	6.5	8	13.5	2.5	8.5	11	6.5	9.5	6	6.5	13.5	19	25	30.5	22	41	41	33.5	49.5	62.5	58	73.5	87.5	83.5	88	85.5	96.5	105.5	112	116.5	128	115	136	136.5	145	139	150.5	150	156	168.5	157	164	166	167	170
	11	12.5	16.5	9	12.5	9.5	23.5	6	12	10.5	9	21	7.5	13.5	17	29.5	36	40.5	41	51	56.5	58.5	76.5	93.5	82	100	118	124.5	131.5	130	168.5	163.5	178	187	204	187.5	204	224	232.5	204	236	236.5	231	249	229	258	256	253	249
	17	21	27.5	9.5	23	14	33.5	8.5	18	16.5	18	31	9	29.5	22	29.5	49	46	41.5	78	86.5	72	102	142.5	119	142	145.5	160.5	171	176	229	240	243.5	265.5	286	282	306	319	337	318.5	329	343.5	352	359	368	352.5	352.5	371.5	376
	12.5	13	19.5	8	12.5	11.5	21	5.5	14.5	16.5	9.5	16	3	19	12	20	29	24.5	19.5	35	33	36	44	56.5	51.5	65.5	63	61	76	80	109.5	141	131	172.5	164	175	201	215	236.5	227	242.5	261.5	244.5	287	281.5	283.5	284	297	323.5
	14.5	14	19.5	17	12.5	20	18.5	8.5	16	14.5	13	16	11	12	11	22	31.5	13	17	21.5	23	28.5	31.5	30.5	32	35.5	28	27.5	48.5	41.5	60	97.5	106	126.5	116.5	131.5	162.5	174	198	195	231.5	249	244	263	270	269.5	274.5	294.5	300
	15	13.5	22	13	10	12.5	19	6.5	15.5	16	9.5	19	5	11.5	9	20.5	26.5	16	10.5	23	18	26.5	23	24.5	26	38.5	26.5	23	31	47	64.5	97	109	135	139.5	157.5	188	213.5	251.5	224.5	272	281.5	308	335	320	336	340.5	366	363
	13.5	13	16	11	8	13	15.5	6.5	11.5	16.5	4.5	18.5	3.5	6	6.5	15.5	24.5	11.5	8.5	18.5	14.5	21	18.5	14	18	26	7	13	17	28	28.5	56	50.5	74.5	80.5	99.5	125.5	155	186	189	228.5	249	283	302	305	323.5	329.5	342.5	361.5
	13.5	13	21.5	12.5	7.5	15	17.5	6.5	14	13	5.5	22	3	7	8.5	16	25.5	15.5	9.5	19.5	22	21.5	17	14.5	18	25.5	16	9	21	26	22	52.5	33	53.5	44	67	91.5	104	133	153.5	175.5	219	223.5	280.5	285	311	321.5	338.5	350.5
	13	11	31	12.5	13	12.5	20	11.5	18.5	28	8	21.5	6	15	11	18	21.5	15	8.5	14.5	16	13.5	19	17.5	19	28	11.5	3	15	20	8.5	40	19	48.5	31.5	37.5	35	48	46	77	63.5	78	98.5	114	148.5	186	222	276.5	307
	16	17	36	12	12.5	14	21	14	16.5	21.5	9.5	20.5	7.5	19.5	10.5	20.5	22.5	15	12	14.5	15.5	19.5	20	18.5	16	30	9	8.5	21	22.5	10	40	20.5	45.5	30	37.5	34	33	40.5	65.5	51	61	76.5	82	100.5	112.5	137	167.5	179
	18.5	22	44.5	10	23.5	20	44.5	22	36	35.5	13.5	31	11.5	31	11.5	20.5	32.5	22	13.5	17.5	21.5	24	32.5	29.5	25	41.5	21.5	11	27.5	37.5	20	75.5	43	74	56	58	56.5	64.5	70.5	88	83.5	105.5	121	146.5	161	185	219	257	246
	22.5	23	39.5	9.5	24	19	44.5	20.5	34.5	37	13	31.5	12	30.5	8.5	18	26.5	15.5	12	17	25	22.5	26.5	31	20	44.5	20	3.5	23.5	26.5	16.5	63.5	38.5	60.5	38	55	44.5	50.5	52	76.5	60.5	83	95.5	108	116	141	147	161.5	195
	28	27	35.5	13.5	31.5	22	52.5	24	31	39.5	13	33	13.5	39	10.5	21	32.5	17.5	18	16	24.5	23	30	34	20.5	50	19.5	6.5	27.5	30.5	19	63	42.5	69	54	59	55.5	60.5	71	87.5	74	112	119.5	124	142	148.5	161.5	176	201
	11.5	10.5	25	9.5	12	13	27	10.5	20	23.5	7.5	18	6	24	5	10	15	19.5	9	10	13.5	10.5	15.5	15.5	15.5	29	6	0.5	17	12	6	27.5	16.5	35.5	15.5	27	14.5	11	19	42	23	33.5	32.5	36	38.5	39	54	57	58.5
	17.5	20.5	30	16.5	25	22.5	29.5	16	25	38	18	24.5	12.5	28	14	20	22	24	19	18	22.5	22.5	18	25.5	22	37.5	15.5	8	26	30	12.5	35	25	38	40.5	43.5	35	28.5	36.5	60.5	35.5	52	46	49.5	64	66.5	73	90.5	86
	19	18.5	30.5	12.5	26	18	36.5	19.5	21.5	34.5	7.5	28.5	4.5	31.5	8.5	15	24	14	10	13	22	16.5	23	24	18	41	13	3.5	21.5	17.5	7	44.5	26.5	49.5	37.5	42	34	34.5	41	66.5	53	78.5	73.5	83	89	107	114.5	130.5	133
	8	7.5	17	10.5	8	12.5	21	8	10	16	3.5	10.5	0	16	5.5	8	9	13.5	8.5	7.5	12.5	12.5	6	8	8	18.5	3.5	0.5	6.5	9.5	2	17	12	25	18	19	5	5.5	12.5	28	5.5	15	17	25	22	25	36	35.5	40
	9.5	15.5	24	12.5	14.5	16.5	28.5	12	12.5	27.5	7.5	22.5	6.5	27.5	10	17.5	22.5	19	14.5	12.5	21.5	18	12.5	16.5	14	27.5	11.5	6	19	19.5	15	33.5	31	49.5	36	40.5	38.5	37	56.5	60.5	49	68	78	93.5	83	110.5	120.5	130.5	136.5
	15.5	17	26	17.5	11.5	22	28	16.5	17.5	26.5	11.5	23.5	9	25.5	8.5	19	27.5	25	13	18	26.5	23	15	16	15	28	19	7	23.5	30	23	38.5	31	53	40	44	49.5	48.5	56	71	61.5	82	80	94.5	97.5	130.5	138.5	153.5	157
	10	12.5	24.5	12	12	15.5	21.5	5.5	11	16.5	8.5	19	4.5	13.5	12.5	16	19	18.5	13.5	13	23.5	21	9	15	14	24.5	9	10	15	16	20	32	25	47.5	42	41.5	44	51.5	57.5	68.5	59.5	78.5	80.5	103	111	127.5	152	175.5	178.5
	18.5	20.5	21.5	26.5	21.5	20.5	19	17	17	25.5	19.5	22	16.5	22	20	24.5	26	19.5	26	24	27.5	27	17.5	21.5	17.5	25.5	14.5	18	23	25	23	37.5	28.5	28	30	27.5	28.5	18.5	30.5	35	31.5	36.5	34	43	41.5	51.5	55	60.5	49.5
	12	12.5	16	14	14	18.5	12	9.5	11.5	16	7.5	22	8	8.5	15	18.5	13.5	15	16	16.5	22	18.5	11	13	13	29	8	12	14.5	13	20	26	25.5	47	34.5	27	34	36.5	40	47	34.5	56	75	82	95.5	104.5	113	143.5	131.5
	5.5	10.5	10.5	11	5	7	4.5	3	5	13	2	18.5	3.5	4.5	14	8	8	6.5	6.5	7	14	11	4	6.5	7.5	17	5	4	8.5	6.5	5.5	14	9	26	11.5	19	16.5	12.5	14	27.5	16.5	28.5	31	37	42	47	51	74.5	59.5
	6	9.5	10.5	12.5	5.5	7.5	3.5	3.5	7	14.5	2.5	16	1.5	3	11.5	7.5	8	10	6	5	14.5	13.5	5	7.5	9.5	19.5	2	3.5	8	12	9	15.5	14	33	17.5	16.5	25	25	26.5	33	37	47	51	60.5	65	75	84	110	124
	16.5	11.5	15.5	20	13	13	9	9.5	9	15.5	11	16.5	8.5	11	20.5	14.5	20.5	15	12	14.5	17	15.5	11.5	13.5	15	25.5	8.5	11.5	14.5	17	13.5	25	22.5	34.5	24.5	28	27	28	40	42.5	43.5	60.5	64.5	71.5	84	91	104.5	130.5	123
	15	13.5	16	18	13.5	12	13	10	10.5	19.5	12.5	17	8.5	11.5	14.5	12.5	14.5	11.5	14.5	17.5	20.5	20	14	11	10	23	11	9.5	17.5	20	17.5	24	25	35.5	24.5	24.5	37.5	30	46.5	53	53	57	60.5	78	86.5	94.5	105	113.5	135
	12.5	10	19	13.5	10.5	11	11.5	8	9	15	8	12	10	10.5	9	13	16.5	10.5	15	12.5	19	14.5	11.5	14	15	14	11	12	15	16	14.5	15	16.5	17.5	11.5	15.5	20	19.5	15.5	21	14	27	26.5	29	35.5	37	36	54.5	48
	5	5.5	8.5	7.5	5	3.5	4	5	7.5	7.5	5.5	6	0.5	4	5.5	8.5	6.5	4.5	7	6	5	7	2.5	7.5	7.5	8	4	3.5	4	6.5	11	13	6	18	10.5	14	15.5	15.5	16.5	21.5	20	31	29	41.5	34	39.5	51	67.5	65.5
	10.5	11	13.5	13.5	9	11.5	8.5	8	10	12	8.5	11.5	6.5	8	12	12	13.5	10.5	13	11	10	16	15.5	10	14.5	15.5	7.5	12.5	13	15	18.5	27.5	17.5	28	30	24	34	36	41	47.5	55	66.5	69.5	95	94	107	140	147	159.5
	8.5	9	11	12	6	7.5	5.5	8	4.5	10.5	7.5	7.5	6	4	7	11	11.5	12	9	11	8	11.5	9	8.5	8	14	3	9	11.5	8	8	20.5	12.5	25	19	14.5	29.5	25.5	25.5	32	32.5	42	46.5	55	62.5	63	84	91.5	101.5
	2.66667	4	4.33333	5.66667	4.33333	3.33333	9	4.66667	9.66667	8.66667	11.3333	15.3333	12.6667	15.6667	18.3333	20.3333	24.3333	23	23	30	27.6667	31.6667	22.3333	28.3333	38.3333	37.6667	31	36	48.6667	41.6667	46	48.3333	50.6667	54.6667	59.3333	68.6667	77.3333	87.6667	88	96.3333	103	107.333	96.6667	91.6667	99.6667	84.6667	90.3333	72.3333	73.6667
	1.66667	3.33333	4.66667	4.66667	3.33333	4.66667	9.33333	9.66667	12.3333	13.6667	12	15.6667	21.3333	17.3333	21	24.6667	29.3333	26.6667	26	35.6667	30.6667	28.3333	28	35	35	32	35	28.6667	42	42	49.6667	44.6667	51	55.6667	55.3333	63	72	76.3333	76.3333	90.6667	84.6667	94	95	81.6667	90.3333	78.3333	79.6667	73	59.6667
	4.33333	2.33333	4	3.33333	8	4.66667	10	6	12.3333	12.3333	13.3333	22.6667	18.3333	20.6667	22.6667	26	28.6667	28.6667	29.6667	41.6667	39.6667	52.3333	38.3333	44.6667	52.3333	57	54.6667	59	62.6667	65	82.6667	74.3333	78	78.3333	91.3333	94.3333	107.333	115	123.333	136.667	135	146.667	134.333	124.667	130.667	119	119	102	92.3333
	6.66667	6.33333	14.6667	9.33333	13.3333	11.6667	22.3333	15.6667	24	24.3333	21.3333	38	32.6667	32	44.6667	48.3333	47.3333	49	42	54	55.3333	68.3333	51.6667	54.6667	68	73	66.6667	78.3333	78.3333	82	89	87	99	110.667	114.333	125	140	163	181.333	182	191.333	194.333	194	179.333	184	166.333	154	143	144.667
	6	4.66667	11	4.66667	12.3333	8.33333	16.3333	8.33333	14.3333	18.3333	16.6667	32.3333	27	24.3333	35.3333	41.3333	48.3333	44	46.3333	54.6667	59.6667	62.6667	67.6667	68.3333	64.3333	78	79	76	84.6667	77	77.6667	91.6667	89	99	107.333	126	134	156	174.667	198.667	193.667	203.667	209.667	193	197	185.667	176.333	163	155
	4.66667	2.66667	12.3333	7	13	7	16.3333	4	7	10.6667	10.3333	23.6667	16	18.6667	26	27.3333	28	22.3333	27.3333	39.3333	38.3333	39.3333	36.3333	44	48.3333	52.3333	48.3333	53.3333	53.3333	57.6667	60.6667	61.6667	67.3333	87.3333	87.3333	114	131	142.667	170	184.667	181	212.667	181.333	173.667	171.333	151	149	127.667	129
	10.3333	8.33333	16.6667	14	17.3333	11.6667	22.3333	10	15.3333	16	17	32.3333	19	22	29	31.6667	34.3333	27.6667	27.6667	35	32.6667	42.3333	31.3333	39.3333	38	44.3333	40.3333	36.3333	45.6667	41.6667	48.3333	51.3333	58	61.6667	81.3333	96	113.667	142	167.667	206	204.667	216	217.667	195.667	204.667	182.333	176.667	144	151.333
	8.66667	8.66667	14.3333	13.6667	15.3333	12.6667	24.3333	12.3333	17.6667	24	22	37	25	28	36.3333	41.3333	34	38.6667	34.3333	49.3333	40	46.3333	40.6667	45	42.3333	45.6667	35	36.6667	35.3333	47	46	52.3333	56.6667	62.6667	69.6667	83	96.3333	113.667	133.333	161.667	169.667	184	191.333	176.333	171.667	162	158.333	131	131
	11.6667	7.33333	16	9.66667	12.3333	9	20.6667	7	11.6667	13.3333	10	25.3333	12	16.3333	21.3333	26.3333	24	13.6667	16	25.3333	23.3333	33.3333	21	26	23	34.6667	23.6667	26.6667	26.6667	32.3333	36.3333	35	55	56.3333	76.3333	111.333	138.667	166.333	187.333	217.333	215	230	236	210.667	207.333	196	195.667	182	181.667
	8	8.66667	16	12.6667	15.6667	12.3333	25	10.3333	14.3333	15.6667	12	20	9.33333	14	16	18.6667	19.6667	10	8	17	11.6667	19.3333	12.3333	15	12.6667	15.6667	6.33333	13.6667	11	14.3333	11.3333	12.3333	20.3333	20.6667	15.6667	29	28	43.3333	49.6667	68.6667	78.3333	95	110	95	102.667	103.667	98.6667	103	99
	8.66667	10	20.3333	9.33333	17	8	25.3333	6	13.3333	13.3333	7.33333	24.6667	10	14.6667	20.6667	23.3333	22.3333	11.3333	13.3333	22.3333	14.3333	27	16	19	9	18.3333	9	9	4	12.6667	12.3333	12.3333	15.6667	18.3333	10.6667	20	15	21	23.3333	29	40.3333	38.6667	57.3333	50	66.3333	66	81	71.6667	82.6667
	4.33333	4.66667	12.3333	4.33333	11.3333	6.66667	16.3333	5.66667	7	11	5	18	6.33333	11.6667	15.6667	14.3333	14.6667	7	7.33333	14	7	16.6667	8	13	6.33333	10	4.66667	9.33333	5	8.66667	6.33333	5	7.33333	10.3333	5	7	9.33333	9	7.33333	8.66667	11.6667	13	16.6667	11.6667	25.3333	22.3333	34	28.3333	35
	8.66667	8	20.3333	8.33333	14	11.3333	24	7	11.6667	14	8.33333	20	6	14.3333	22.6667	19	25	11.6667	9.33333	21.3333	15.3333	27	12.6667	14	14.3333	13	9.33333	11.6667	8.33333	14.3333	10.3333	11	12.6667	16.6667	9	13	8.33333	13	15.3333	15	17.6667	20	25.6667	20.6667	38.3333	35.3333	51	48	47.6667
	14	14	30	18.3333	20	14	33	12	16.6667	20.3333	14.3333	33	13	22.3333	36.3333	34	36	18	14.6667	29.6667	23.3333	36.3333	26.6667	24	19	21	16	17.3333	18.3333	22	18.3333	14	21	21	14.6667	19	14.3333	16	16.6667	17.3333	22	18.3333	41.3333	42.6667	74.3333	82.3333	106.333	118	120.667
	11.3333	8.66667	20.6667	14.3333	13.3333	12.3333	22	9.33333	12.3333	12.3333	8	27	8	17.6667	25.6667	23.6667	26.6667	16	13.3333	22	16.6667	27	16.3333	15.3333	10.6667	17.6667	9.66667	16.6667	9.66667	16	13	14.3333	16.6667	21.6667	17.6667	24.3333	16.6667	19.3333	24	27.6667	32	32.3333	38.3333	34.3333	43.3333	37	50.6667	45.6667	51.3333
	3	3.66667	12	5	5	2.66667	14	1.66667	6	6	3.33333	14.3333	2.33333	9.33333	13.6667	13.3333	18.6667	7.33333	7	11	13.6667	16.6667	8.66667	10.6667	7	16	8.66667	11.3333	7.33333	14	10.3333	11	17.3333	18	17	20.3333	19.3333	33.6667	29.3333	37.6667	39	44.6667	45.6667	38.3333	45.6667	42.3333	43.6667	49.6667	52
	2.66667	2	7.66667	2.33333	4.66667	1	11.3333	1.33333	2.66667	2.66667	1.66667	10.3333	2.66667	6	11	11	13.6667	3.66667	4.66667	7.33333	6.33333	8	4.33333	6.33333	6	12.3333	3.33333	5	3.66667	10	4.66667	8.33333	9.33333	10	10.6667	12	9	10.3333	14.3333	15.3333	16	20.3333	23.3333	14	21.6667	21.3333	25.6667	16.6667	28.6667
	3.66667	4	12.3333	5.33333	7	4	20	3	6.66667	4.33333	4.66667	16.3333	4.33333	9	12.6667	16.3333	17.6667	9.33333	11	12.3333	12	14	9	11.3333	10.3333	22	14.3333	12.6667	16	18.6667	18	16.6667	21.6667	24	22	28.6667	27.3333	33.6667	32	42.3333	39.3333	42.6667	47.3333	36.6667	41.3333	37	42.6667	35.6667	38.3333
	2.66667	1.66667	9.66667	4.66667	4.33333	3.66667	8.66667	3	2.66667	6.33333	2.66667	10	2.66667	8.66667	9.66667	11.3333	11.6667	10	5.33333	6	8.66667	6.33333	5	5.33333	9.66667	17	10	8.66667	11	18	15.6667	14.6667	19.3333	13.6667	17.6667	26.3333	25.6667	29	27.3333	29.6667	35.3333	39	33	28.6667	35.6667	32.3333	26	26.3333	24
	5	6	9	5.66667	4.66667	4.33333	17	3.66667	5.33333	6.66667	7	15	5.33333	9	16.3333	16.6667	16.3333	11.3333	9.66667	15.6667	14.3333	11.3333	11.6667	9.66667	12.6667	26.3333	16	19.3333	18.6667	24.3333	23.3333	24	29.6667	28	30.3333	39	46.3333	43.6667	45.3333	56	53	56.3333	60	53.3333	58.6667	50.6667	45.6667	49	41.3333
	2.66667	3.66667	8	3.66667	3.33333	2	10	1.33333	3.66667	3.66667	4.33333	8.66667	4.66667	5.66667	10	7.33333	6.66667	7.66667	9.66667	10.6667	9.33333	7	8.66667	10	11.6667	17	10	12.3333	13.6667	17	13.6667	16.6667	20.6667	20.3333	22.6667	32.6667	31	40.3333	37	37	48	50.6667	42	34	39	30.3333	31.3333	26	28
	6.33333	6.66667	11	12.6667	9.33333	9.33333	14.6667	7.66667	8.33333	13.6667	11	17.3333	11.6667	10.6667	13.6667	18	19	17.3333	17.6667	17.6667	22.6667	18.6667	19.6667	22	27	30.6667	23.6667	28.6667	30.6667	35	41.6667	42.6667	45	49	57	67.6667	68.3333	78.6667	78.6667	83.6667	92	97.6667	100.333	72	87	79	75.3333	67.6667	70.6667
	8.33333	9.66667	11	5.66667	9	9.66667	14	8	7.33333	10.6667	9.33333	10.6667	8.33333	13	10.6667	10	10.6667	9.66667	13	14.3333	10.3333	9	14.6667	9.33333	15.3333	19.3333	16	16	17.3333	20.3333	23.6667	24.6667	23.3333	31.3333	29.6667	38	44.6667	47.6667	47.6667	45	65	58.6667	66	59.6667	58.3333	50.3333	53	47	42
	7	6	9.33333	6.66667	8.66667	5.66667	14.3333	10	10	10	8.33333	11	8.66667	12	13.3333	14	15.3333	13	17	18.6667	19	22.6667	22	23.3333	26.3333	33	31.3333	37.3333	37.3333	43.6667	41.3333	56	54.6667	55.6667	67.6667	88.6667	84.3333	93	96.3333	94.6667	119.333	112.667	113.333	98	114	90	78	91	73
	6.33333	7.66667	12	5	4.66667	6	10	7.66667	8.66667	6.66667	6.33333	14.6667	5	13	16	11.6667	12	14.3333	12	16	16.6667	16.6667	17.6667	18.6667	19.6667	20.3333	20.3333	31	24.3333	32.3333	33.6667	37.3333	37.3333	40.6667	44	67.3333	67.3333	66.6667	75.6667	76.6667	86.6667	93.3333	80	81	92	71	75.6667	69.3333	61.6667
	4.33333	4.33333	6.66667	6	5.33333	3.66667	7.33333	4.66667	4.66667	5.33333	6.33333	10	8.66667	9	8.33333	9.66667	8.33333	8.66667	13	14	13.6667	14	13.6667	14.6667	22	22.6667	19.3333	28	25	37	37.6667	39	39.3333	47	53.6667	58.3333	69	74.6667	77.6667	76.3333	85.6667	90.3333	88	79.3333	90	80	74.3333	71	65
	11.3333	11.6667	13.6667	13.6667	15.6667	12.6667	17.6667	16	15	12.6667	15.3333	19.3333	19.6667	13	21	19.6667	23.3333	18	22.6667	27.3333	24.3333	29.6667	24	25	37	45	42	50.6667	48.3333	57	68	67.6667	70	71.3333	80.6667	93	96.3333	115.333	104	112.667	130	130.667	140	120.333	130.667	118.667	106	89.6667	97.6667
	3.66667	5	5	6	6.66667	6	8	8.66667	10.3333	11.3333	11.3333	13	8.66667	9	13	11	14.3333	9.66667	10	14.3333	13.6667	14.3333	13.6667	11.6667	13.6667	14	14.6667	16.3333	16	18.6667	17	20.6667	15.6667	19	21	25.3333	32.6667	28.6667	32.3333	32.6667	35	38	35.3333	34.3333	31	33.6667	27.3333	24	28.6667
	15.6667	9.66667	10	12	11.6667	10.3333	10	10.3333	14	8	8.66667	11.6667	9	11.3333	16	10.6667	14.6667	10.6667	13.6667	16.3333	13.3333	17	17.3333	18.6667	23.3333	28.6667	22.3333	29	29.3333	34	33	36.3333	37	44.6667	53.3333	66.6667	77.6667	74	81.3333	77.6667	90.3333	91.6667	94.3333	88.3333	90	80.3333	75	75.6667	74
	10.3333	9	10.6667	9.33333	8.66667	6.66667	15.6667	9.33333	8.66667	12.3333	8.66667	12	10.3333	9.66667	13	12	10.3333	13	14	11.3333	13.3333	18	16	16.6667	18	23.6667	19.3333	24	27.3333	29.3333	35	36.6667	34.6667	46	55	59	69	75.3333	84.3333	88.3333	96	94.3333	99.6667	88	97	81.6667	83	73.6667	74.3333
	10	7	8	9	6	5.66667	11.6667	6.33333	6	8	7.33333	8.66667	10	5.33333	12.6667	12	7.33333	10.6667	14	14	11	17.6667	16.6667	17.6667	26	26.6667	24	28.6667	38	41.3333	42.3333	54	62	72.3333	75.3333	95.6667	110	128.667	134.333	143.333	146	150.333	140.333	127.667	142	132.333	125.667	110	101.333
	2.33333	0.666667	2.33333	2.33333	0.666667	1	4.33333	1.33333	2.66667	0.666667	1.33333	3	1.66667	1.33333	3.33333	2.33333	5.33333	3	5.33333	6	4.66667	4.66667	5.66667	7.66667	8	9.66667	7.33333	11.3333	14	15	22	20.6667	24.6667	32	37	39.3333	53	58	61.6667	72.6667	81.3333	76.6667	71.3333	64.6667	78	65	59.6667	53.6667	52.3333
	11.3333	9.66667	7.66667	8	19.3333	12.6667	13.3333	17.3333	7.33333	8.66667	18	28	27.3333	35.6667	35.6667	30.3333	48	44.3333	57	63	66	76.6667	86	101.667	90.3333	101	104.667	120	126.667	124	129	123.667	144	150.333	163	165	158.333	166.667	173	176.667	185.667	189.333	210.333	197.667	196.667	207.333	217	210.667	215.333
	19	17	17.3333	12.3333	33	19.6667	22	26.6667	11	19.6667	31	55	49.3333	75	77.6667	76	107.333	106	134.667	142.333	142	169	168.667	189.667	196	202	209	209.333	213.667	232	228.667	221	244.333	244.333	256.333	255.667	254.667	254.333	272.333	273.333	275	284	296	294.667	291.333	295.333	307.333	306.667	300.333
	13	10	8.33333	9.33333	24	11.6667	15.3333	14.6667	6	14.3333	16.3333	33	26.6667	48.3333	44.3333	48.3333	80.6667	66.6667	88.3333	96.6667	103.333	116	125.667	127.667	131.333	150	149.333	146.667	170	167	168.333	181	181.333	190	202.667	186	192	204.667	202	215	223.333	216.333	223.667	230.667	237.667	235.333	251	238.333	234.667
	16.3333	14.3333	16.6667	13	28.3333	18.3333	21.3333	30.3333	18.3333	35.6667	41.3333	59.6667	65	97.3333	97	119	144.333	149	174.667	195.333	208	225.667	235.667	249.333	260.333	259	271.333	272.333	288.333	295.333	286.667	294	292.667	307	316.333	314.667	304.667	321.667	304.333	315.333	324.667	325.333	327	341.667	330.333	341	346.333	346	350.333
	14	11.3333	11.6667	10	21.6667	12.6667	14.6667	19	8.66667	19.6667	29	41.3333	37.3333	66	69.6667	74.3333	99.6667	112.333	136.667	154.333	171	194	207.667	242	242	251	277	263	287.333	294.667	287.333	299.333	285.333	297.667	296.667	309.667	299	318	310.333	312.333	325.333	341.667	327.667	339.333	327.333	328.667	335.667	343.333	331.333
	11.3333	11.3333	13	8	22	13	17	17	7	13.6667	24.6667	36	34.3333	60.3333	70.6667	71.3333	97.3333	111.667	124.333	147.667	157.667	183	203.667	238	232.667	269	277.667	275.333	285	306.667	308	305.667	307.333	313	313.333	324.333	326	332.333	324.667	344	340	338	345	346.667	347	355	347.667	353.667	352
	21	15	17.6667	13	31.3333	19	24.3333	24.3333	12	23.6667	36	56.6667	61	88.3333	103.667	118.667	153.667	163.333	184.667	214.333	251	261	297.667	311.333	319.333	328.667	352.333	342.667	346.667	348.333	364.667	369	347.667	352	359.333	362.667	355	347.667	350.667	355.667	344	356.667	351.333	348.667	374.333	356	357.667	360.333	351
	28.6667	27.3333	30	22	39	36	37.3333	33	17	34	38.3333	53	49.6667	62.6667	67.3333	71.3333	96	101.333	115	146.333	171.667	202.333	223.333	257	275.667	303	318.333	340.333	346.333	348.667	356	365.333	350.333	342.667	342	338.667	350	337	326	325.333	320.667	324	326.667	310.667	337	317.333	309.333	315.333	327.667
	24.6667	24.6667	22.3333	19	34.3333	25.3333	31	30.3333	12.6667	23	27	44	37.3333	44.6667	42	35.3333	59.3333	57.6667	73.3333	102.333	108.333	133.333	161.333	187	202	229	264	297	309.333	334.333	340	361	362.667	369	380.333	387.667	378.667	374.667	378	377	366.667	356.333	355.667	357.333	366.667	352.333	348	361.667	341.667
	17	12.6667	19	10.3333	28.6667	16.6667	21.6667	21.3333	7.33333	17	19.3333	34	31	40.6667	30	24	47.3333	40.3333	57.6667	62.6667	62.3333	79	88	112	118.333	143	165	182.667	217.667	242.667	268.667	296.667	310	335.333	353	362	372.333	366.333	364.333	363	352.667	342.667	348.333	332.333	348.667	332	338.667	324.333	326.333
	17.3333	17	19.3333	12.6667	27.3333	16.3333	21.3333	22	6	17.3333	20.6667	38	38.6667	50.3333	43	45.3333	71.6667	61.3333	76.3333	91	88.6667	102	121.333	131	129.667	145.667	159.667	179.333	191.667	215.667	232.667	246.333	271.667	288.667	322	336	329	361	366.667	361	374	356	356.667	340.333	364.333	344.333	342.667	336.333	331.667
	21.3333	19.6667	26.3333	13	34	20.6667	28	21.3333	11.3333	19.3333	20.6667	37.3333	34	41	26.3333	21	41	25	40.3333	44	30	45	46.6667	62.6667	58	63.3333	66.6667	84.3333	79.6667	112	123	139.667	180.667	204.333	231.333	271.667	271.667	321	330.333	359	368.333	367.667	368.667	385	386.667	390.333	381	369.333	372.667
	15.3333	16.6667	18.3333	11.6667	29.3333	13.3333	19	17.6667	6.33333	12.6667	16.6667	34	32.3333	37	23.3333	15	29.6667	20.3333	28.6667	35.3333	21.3333	26	29.3333	46.6667	37.3333	37.3333	37.6667	51.6667	49	55.6667	71.3333	85.3333	105.333	129.333	143.667	169.667	172.333	214.667	235	255.333	297	320	341.333	381.333	388.667	406.333	422.333	404	429.333
	16	16	16	13.3333	25.6667	16	21	14.3333	3	9.66667	12.3333	34.3333	27.3333	34.3333	19.3333	8.33333	30.6667	15	24.3333	26.3333	16	21	24.3333	36.6667	25	24	22	40.6667	31	29.3333	40	49.3333	70	86	86.3333	108	115	149.667	163	191	213	246.333	265.333	297.333	313	341.667	373	366	397.333
	13.6667	20	18.3333	14.3333	25.6667	13	20.3333	16.6667	5.33333	14	11.3333	37.3333	28	34.6667	19	7.66667	28.6667	18.3333	26.6667	24.6667	17.3333	23.6667	21.6667	36	22.3333	28	26.3333	38.3333	35	31.6667	37.3333	49	64	79	83	95	101	126.667	135.333	162.667	173	194.333	221.667	238.667	258.333	290.667	320.333	313.333	331
	17	22.6667	22.6667	17.3333	28	18	29.3333	16.3333	7	16.3333	17.6667	37.3333	32.6667	36.6667	24	15	33.3333	18.3333	27	29.6667	17.6667	27.3333	21.6667	39.3333	22	22.6667	22.6667	36	25.3333	28.6667	28.6667	33.6667	52.6667	62.3333	48.6667	56.3333	60	76	74	86.3333	93	112.333	131	132.667	141.667	170.667	181	197.333	225.667
	20.6667	23.3333	21.6667	20.3333	31.3333	19.3333	30.3333	18	8.33333	17.3333	20	41	33.3333	39	26	15.6667	36.3333	19	32.3333	26.3333	16.3333	21	24.6667	35.3333	26	21.3333	22.3333	34	21.6667	27.6667	29.3333	29	58.6667	47	44.6667	49.6667	47.3333	59	54	78	70	89.3333	101.667	107	110.667	136.333	152	161.333	206.333
	19.3333	22.3333	20.3333	17	27	17.3333	25.6667	17	12.3333	18.3333	24	41.3333	35.3333	38.6667	28	13	38.6667	20.6667	36	33.3333	21.6667	25.3333	30.6667	41.3333	31	26	30.3333	40.3333	35	34.6667	35	40	66	61.6667	56.6667	67	66.3333	80.3333	72.3333	106.667	100.667	110	123	145	131.667	178.333	191.667	206	233.667
	26.3333	25.6667	21.6667	16.6667	29.6667	17	31	18.6667	16.6667	20	29.6667	50.6667	36.3333	43	36.3333	18.3333	35	26.3333	44	31	25.6667	35.3333	36.6667	47.6667	36.3333	46.3333	46	58	50.6667	48.6667	52.3333	60.3333	80	80.3333	73.6667	86.3333	92.3333	101.667	105	125	142.333	151	173	186	182.333	228.333	240	256.333	289.333
	16.3333	10.6667	5.66667	8	20.3333	6	17.6667	13	3	7	15.3333	30	25.3333	26.6667	19.3333	4.33333	22.6667	8	17.6667	16.6667	9	17.6667	16	26	14	12	10.6667	17	17.6667	10	15.3333	19.6667	35	24.6667	31.3333	27.3333	28	29.3333	35	45.6667	43.6667	54	58.6667	75	78	105.667	119.333	123.667	162.333
	17	12.3333	7.33333	7.66667	23.6667	6.66667	14	14	6	10	12.6667	31.6667	25	30	17	5.66667	26	12.3333	18	16	11.6667	21	19.3333	26	14.3333	13.6667	13.6667	21.6667	21.6667	15.3333	22	21.6667	37.6667	37.3333	39.3333	43.3333	48	53.6667	48.3333	65	75.6667	93.6667	105.667	116.667	113.667	155.667	169	192	211.667
	20.6667	19.3333	7	12.6667	26.6667	8.66667	21	17.6667	6.33333	10.3333	12.6667	25	25	31.3333	25.3333	8	30.6667	12.6667	20.3333	20.3333	14.3333	24.6667	26	34.3333	24	20.3333	23.6667	30.3333	30	22.3333	30.6667	33.6667	43.6667	52	58	59.3333	65	76.6667	74	88.3333	101.333	117.667	137.333	162	163	200	219	240.667	275.667
	20	16.3333	11.6667	11	31	10.3333	20.6667	17.3333	6	14.3333	15.3333	26.3333	24.3333	31.6667	26.3333	11.6667	36	15	24.3333	20	18	26	25.3333	38.6667	24.6667	26	23.3333	30	35.3333	32	33.6667	33.6667	46.3333	56.6667	58.3333	51	62	66.3333	69.6667	99.6667	109	124.333	152	162.667	172	199.667	220.333	250.333	280.333
	15.6667	10.3333	6.33333	8	22.6667	7.33333	14	10.6667	6	8.33333	13	26.6667	19	22.6667	17	5.33333	24	8.66667	14.6667	14.6667	12.3333	21	18.6667	27.3333	16.3333	15	16.6667	26.6667	25	22.6667	24.6667	23.6667	36	37.6667	47	40	46.6667	55.3333	64.3333	73.3333	85	99.3333	120.667	130	140.333	167.333	186.333	212	247.333
	21.6667	13	13	13.3333	26.6667	12.6667	23	20.3333	11.3333	15.6667	19.3333	32.6667	26.3333	28.6667	22.6667	12	33.3333	22.6667	28.3333	30.6667	24	36.3333	35.6667	39.3333	48.6667	36.3333	37.3333	46.3333	46.3333	36	54.6667	54	61.3333	63.3333	73.6667	77.3333	88.6667	102	105.667	130	139	165.333	178	195	202	233.667	262.333	268	315.667
	20.6667	12.3333	12	9.33333	24.3333	7.66667	19.3333	16.3333	9.66667	13.6667	16.3333	25.6667	19.6667	26	16	10.3333	25	10	17.6667	18.6667	14.6667	21.3333	20.6667	22	26.6667	20.3333	17	27.6667	32.6667	25.3333	38.6667	37.3333	44.3333	55	55.3333	58	64	76.6667	90.3333	99	119.667	141.667	158	179	182	226	247.667	268.667	303.333
	15.6667	6.33333	7.66667	12	22.6667	7.33333	17.3333	14.3333	9	14.6667	12.3333	21.6667	17.6667	17.3333	14.3333	8	24.6667	11.3333	17.3333	16	13.6667	21	16.6667	19.3333	18.3333	14	12.6667	21.6667	23	22.3333	25.3333	30.6667	30.6667	36.6667	44.6667	41.3333	47	54.3333	54.3333	80.3333	83	103.667	110	123	137.333	167	199.667	197.333	237
	17	11	12	10.6667	19.3333	9.66667	17	16.3333	10	13	17.6667	21.6667	19	21.3333	15.3333	10	20.3333	7.66667	15.6667	15.3333	13.3333	13.6667	12.6667	16.6667	18	10.6667	11.3333	19.3333	21	14	18.3333	19.6667	23.6667	29.3333	27.6667	31.3333	36.3333	45.3333	51.3333	67.3333	73.3333	95	104.667	109.667	128	154.667	176	183.667	222
	23	14.6667	14.3333	17.6667	27.3333	16.6667	20	25.3333	17	21	23.3333	24	24.3333	23.6667	22.6667	17.6667	25	17	20.6667	23.3333	23.6667	23	16.6667	23.3333	25.6667	19.6667	19	26.6667	25.3333	25.3333	28.3333	29.6667	33.3333	42.3333	39.6667	40.6667	53.3333	63	61	80.3333	80.6667	100.333	113.667	131.667	145.333	174	190.667	205	241
	22	18	16.3333	19.6667	26	16.6667	20.3333	23.6667	15.6667	15.6667	22.3333	26	27.6667	25	24	16.6667	28.3333	14.3333	22	27	24.3333	26.6667	21	32.6667	23.6667	22	24	27.3333	28.6667	26.6667	28.3333	34.6667	44	46.3333	45	50.6667	59.3333	62.3333	68	97	98	111.333	124.667	145.333	148.333	194.667	198.667	217.667	253
	13.3333	9	10	8.33333	17.3333	9.66667	9	12.6667	9	6.66667	13.3333	19.3333	17.3333	18	17	6.66667	19	12	14.3333	14.6667	16	13.6667	15.6667	25.6667	15.6667	14	12	17.3333	22.6667	16	21.6667	21	22.6667	36	36.3333	33.3333	44	51.3333	53	73.3333	68.6667	86.3333	101	121	118.667	151	173.333	189.667	210.667
	11	10.3333	11.6667	8.33333	15.3333	10.6667	14	14	5.33333	11.3333	11	21	16.3333	22	15	5.66667	25	8.33333	16	15.3333	14.3333	19.3333	19.6667	25	14.6667	19.6667	17	22.6667	20.3333	19.3333	27	28.3333	32	43.3333	39	44	50.6667	47.3333	64.3333	79	84	95	117	126.333	135.333	168	190.333	185	234.667
	15	17	18.3333	15.6667	18	17.6667	12.6667	17.3333	20.3333	12.6667	16.6667	23.3333	14	12.6667	13	19.3333	13.6667	18.3333	16.3333	19.3333	18.6667	16.3333	16.3333	19.3333	22.6667	20.6667	23.3333	20.6667	26.3333	21	32.6667	28.3333	22	31	27.6667	33.6667	40.3333	37.6667	38.3333	42.6667	50.3333	58.3333	60.3333	69.6667	60	75	73	74.6667	80.3333
	17.6667	21.6667	26	18.6667	21.6667	18.3333	18	22.6667	20.6667	18.3333	21.3333	21.3333	16.6667	17.6667	14.3333	28.3333	19	27	24.3333	26.6667	30.3333	26	27.6667	35	34.3333	38	40	42	46.3333	53.3333	60	70.3333	61	75	78	81	84.3333	97	97.3333	110	124.333	126.667	155.667	156.667	155	188.333	177.333	187	193
	18.6667	20	23	16	23.3333	18.3333	11.3333	26.6667	18.3333	19	18.6667	21	12.6667	17.3333	17	26.3333	26.3333	26.6667	29	30.3333	39.6667	38.6667	43.6667	48.3333	54.6667	61	67	65	78	97.3333	89.6667	97	103.333	102	128.667	128	140.333	164	166.333	188.333	197.333	210.667	227	239	240.333	260.667	259.333	286.333	275.333
	12.6667	17.3333	16.6667	12	18	11.6667	12.3333	20.6667	13	11.6667	15.6667	14	12.6667	13.3333	15.6667	26.3333	22.6667	23.6667	24.3333	30	34.6667	36.3333	43.3333	58.3333	62.3333	67.6667	69.6667	73.6667	88	91.6667	100.333	118	115	125	155	154	157.333	191	179	208.333	219.333	236.667	248	258.333	259.333	299.667	280.667	297.333	303.333
	26.3333	24.6667	27	27.6667	27.6667	23	15.3333	25	22.3333	24.3333	25.3333	22.6667	24	23.6667	25	28.6667	28.3333	36.6667	33.3333	30.6667	35.3333	35.3333	32	47	53	49	58.6667	62.6667	70.3333	69.3333	71.6667	91	82	99	101.333	108.667	120.333	142.333	143.333	173	187.667	213	215.667	231	234.667	259	258.333	279.333	281
	4.33333	7.33333	8.66667	1.33333	4.66667	5	3	7	9.66667	4.33333	4	0.333333	1.66667	4.66667	7.33333	10	9.66667	9.33333	7.33333	5.66667	8.66667	10.6667	20	25.3333	31.6667	37.6667	36	47.6667	48	65.3333	77.6667	81	100.667	100	116.333	131.667	141.333	169.667	174	189.333	218.333	239.667	242	278.667	255.333	287.667	299	328.333	321.667
	11.6667	13.6667	14.6667	1.66667	6.33333	12	5.66667	17.6667	10.6667	7.66667	6.66667	1.66667	4	8.33333	14.3333	18	14.6667	11.6667	11	5.66667	9.33333	10	19	26.3333	41.3333	42	47	50.6667	66.3333	101.333	97	110.333	143.667	152.667	193.333	221.333	248.333	275.333	289.667	310.667	346.667	380	393.333	407.333	414.667	424	437	446	454.667
	12.3333	16.6667	15	3	8	15.3333	6	18.3333	12.3333	9.66667	5.66667	2.66667	4.66667	9.66667	16.6667	21	14	12.6667	7.66667	5.33333	8.66667	6.33333	14	21	30.3333	27.3333	30.3333	46.3333	35.3333	65	62	66.3333	92.6667	105	134.667	164	213.333	241	271	312.333	349	371	407	431.667	432	457.333	454	460.667	482
	11	12.3333	16.6667	1.66667	7	12.3333	6.66667	18.3333	10	7.66667	6.66667	2	4	8.66667	16	17.3333	12.3333	8	5.66667	1.66667	5.33333	1.66667	6.66667	12.3333	26.6667	14.3333	12.3333	26.3333	11	29.6667	18.3333	18.3333	36	40.6667	62.6667	75.6667	117.333	123	173	211	246	299.667	341	369	398.333	418	421.667	441.667	440.333
	12.6667	12.3333	14.6667	2.66667	6.33333	16	3.66667	16	9.66667	6	8	3.66667	5	9.66667	14.6667	13.3333	9.66667	10	7	1.66667	4.66667	1	7.33333	10.3333	23.6667	9.33333	11	21	6.33333	21.6667	11.6667	8.66667	22.6667	18.6667	28.3333	35	68.3333	69	89	100.667	132.667	154.333	193.667	209	221.333	276.333	287	331.667	336.333
	11.6667	10	13	2.33333	7	15.3333	3.66667	15.6667	8.33333	6	4.66667	1.33333	3.33333	7.33333	12	15.6667	14	8	6	1.66667	4.66667	0.333333	3.66667	8	18.3333	8.33333	8.33333	19.3333	2.66667	20.3333	6	1.33333	13.6667	6	8	15	29.6667	20.6667	25.3333	20	31	43	47.6667	53.6667	68.3333	78.3333	91.3333	119.667	129
	13	15	16	5.66667	12.3333	17	10	23	13	8.66667	10.6667	7	9.33333	11.6667	12	20.6667	15.6667	12.6667	9	5	9.33333	6.33333	8	19	26.3333	16	10.6667	20	11	29.3333	12	11.3333	22.6667	15.6667	10.6667	20.6667	37	30.3333	33	28.6667	34.6667	43	45	51.3333	65.6667	64.6667	67.3333	73.6667	84
	14.6667	15.6667	16.6667	5.33333	11.3333	17.6667	10.6667	22.3333	14.3333	11.6667	11.3333	6	7.33333	11.3333	14	22	18.3333	13.3333	9.33333	6.33333	6.66667	7.66667	9.66667	12.3333	28.3333	13.3333	10.6667	21.3333	4.33333	25.6667	12.3333	9.33333	19.3333	10.6667	9.66667	20	41.6667	27	21.6667	22	28.6667	28.3333	34	34	45	37.3333	42	44.6667	48
	14.3333	20.6667	19	11.3333	14	20.3333	13.6667	25	14.6667	10.6667	16	8	13.6667	12	23	29	20	12.6667	10.6667	7.33333	12.6667	12.3333	13	15.6667	27.3333	14.3333	14	25	9.33333	30	16.6667	15	20.6667	19	16	25	42.6667	28	32.6667	26.3333	33.6667	35.6667	45.3333	44.6667	46.6667	51.6667	51.3333	58.6667	67.3333
	8.66667	13.6667	15.6667	3	9.66667	16.6667	10.6667	20	14	7.33333	10.3333	6	6.66667	11	13	17.3333	11.3333	8.33333	4.33333	5.33333	3.33333	1.66667	5	13	19.6667	10.3333	9.33333	16.6667	2	23	6	4.66667	15.3333	7.33333	9.33333	18	33	19.3333	17.3333	10.6667	17.6667	20	26	21.3333	27.3333	23.6667	23.6667	30.6667	30
	15	19.3333	20.3333	14.3333	16	17.3333	13.3333	20.3333	20.6667	16.3333	16.3333	13	17.3333	18.6667	21.6667	22.3333	18.3333	19.6667	11	12.3333	15	10	12.6667	18.3333	28	18.6667	18.3333	21.3333	13.6667	31.6667	17.3333	13	25	14.3333	18	27.6667	41.6667	28.6667	31.6667	22	26.3333	28.6667	33.3333	27.6667	39.3333	37.3333	39.6667	38.6667	43
	20.6667	22.6667	18.6667	11	16	23	16.6667	25.6667	18.6667	17.3333	16.6667	13	18	20.3333	17.3333	32	21	19.6667	15	12.6667	15.6667	12.6667	19.3333	22.3333	31	21	25	25	20.6667	33	21.3333	20.3333	27.3333	20	20.3333	28.6667	42	39.6667	25	30.6667	39.3333	39.3333	46.3333	36.6667	45	40	45	46	55.3333
	13.6667	13.3333	16.6667	8.66667	10.6667	20.6667	11	19	14	11	12.6667	10.6667	8.66667	11	16	29.3333	18	17.3333	9.33333	8.33333	10.6667	7.66667	15	21.6667	20.3333	13.3333	18.6667	17.3333	16.3333	26	12.6667	8	27.3333	7.66667	6	18.6667	30.3333	29.3333	18.3333	15	29.6667	23.6667	34.3333	19.6667	31.3333	26.6667	33	31.3333	33
	15.3333	15.3333	11.6667	8.66667	11.6667	18	10.6667	19.3333	13	12	14	10	11.3333	11.6667	14.6667	20.3333	16	15	9.66667	7	8.33333	5.33333	14	18	18.3333	14.3333	14.6667	18	12.6667	26.3333	11.6667	9.66667	20.3333	8	11	16	30	23.6667	18.6667	14.6667	22.6667	22.6667	26	22.6667	27.3333	22.3333	25.6667	28	25.3333
	17	14	19.3333	10.3333	18	20.3333	17	19.3333	14.6667	18.6667	16	9.33333	14.3333	17.6667	13.3333	26.3333	18.6667	16.6667	13.6667	8.66667	13.3333	11	13.6667	17.3333	22	14.6667	19.3333	20.6667	13.3333	29.6667	12.6667	14	20	13	12.6667	20.3333	35	23.6667	20	22	27.6667	25.3333	34.3333	26	34.3333	32	29	34	27.3333
	24	21.6667	23.3333	16	17.6667	32.6667	23	28.3333	22.3333	28	20	17.6667	21.3333	23	20	28	27.3333	24.6667	21.6667	13	16.3333	16.3333	20.6667	22.6667	37	26	25.6667	28	19.6667	35.6667	22	26	23	22	20.6667	27.3333	44.3333	32.3333	32	23	39.3333	36.6667	43	30	49.3333	49.3333	47.6667	58.3333	51.6667
	10.6667	11.3333	16	7.33333	9.66667	16.3333	11.6667	18.3333	12.6667	11	7.33333	8.33333	7.66667	11	14.6667	16.6667	13.6667	9	9	7.66667	9.33333	6.66667	8.66667	12	23	11.6667	6.33333	16.3333	7.33333	23.3333	8.33333	13.6667	13.6667	9.66667	7.66667	14.3333	29	12.6667	13.3333	13.3333	19.6667	15	30.3333	23.3333	27	22	21.6667	28.6667	30.6667
	7	8.33333	13.3333	2.66667	9	11.3333	10.6667	14.6667	11.3333	8.33333	5.66667	3.33333	5.66667	9.33333	13.6667	13	10	7	5.33333	3	4.33333	1.66667	7.33333	10	19	9	6.66667	14.6667	2	21.6667	4	2.66667	13.3333	3.66667	3.66667	7	25	8.33333	9	8.66667	14	10.6667	20.6667	8.66667	16.6667	12	9	14.6667	12
	11.6667	22	21.3333	12.3333	17	20.6667	16	19.3333	16.6667	19.6667	14.3333	11	18	16	19.6667	16.3333	14.3333	16.6667	13.3333	11.3333	12	11.6667	14.3333	15.3333	19.3333	19	14.6667	19.6667	12.3333	21.6667	14	18.6667	18.3333	10.6667	15	19.3333	30.6667	22.3333	25.6667	22.3333	30.6667	23.3333	35	33	37.3333	34.3333	43	46	48.6667
	8.33333	15.6667	14.3333	5.66667	13	12.6667	12	15.6667	16.6667	17.6667	9	8.66667	12	13.3333	13.3333	18.3333	13	12.3333	10.3333	8.33333	9.33333	5.33333	10	12.3333	21.6667	12.3333	9.66667	18	8.66667	23.3333	8.33333	9.66667	17.3333	9.33333	11.3333	12.6667	28.6667	18.6667	18.3333	19	27	26.3333	33	26.3333	35.3333	35	39	46.3333	44.6667
	16.6667	12.6667	14.6667	7.66667	11.3333	14	14.3333	22.3333	18	18	13.6667	10.3333	12.6667	14	18	17.3333	18	12	9.66667	12.3333	12	5	11.6667	18.3333	26.6667	18	9.33333	18	11.3333	31.3333	11	11.6667	17.3333	7	13	20.6667	38.3333	22.6667	17.3333	26	26	25.6667	35.3333	32	45	39.3333	43	50	50.6667
	22.6667	20.3333	17	12.6667	19.6667	20.6667	18	32	22	21	20.3333	13.6667	16.6667	18.6667	17.6667	23	26	19.6667	16	16.3333	16	13.3333	12.3333	19.6667	29.6667	16.6667	14.6667	24	12	33.3333	17.3333	18	19.6667	16.6667	20.6667	20.6667	45.6667	24.3333	22.6667	25.6667	35	36.3333	42.3333	43	54.3333	55	55	55	62.6667
	28.3333	28	27	28	32.6667	32.6667	24.6667	36.6667	34.6667	32.3333	39.6667	32	35.3333	37.6667	40	36.3333	37.3333	29.3333	32.6667	31.6667	31.3333	25.3333	30	30	40.6667	30.3333	33.6667	37	30.3333	42	31	34.3333	36	28.3333	45.6667	40.6667	53.3333	46.3333	43.3333	48.3333	54.3333	63	70	87	93.6667	97.3333	99	106.333	125.667
	12.3333	9.66667	12.3333	9.33333	12.3333	10	13.3333	13.6667	13.3333	10	18.3333	8.66667	9.33333	11.3333	14.3333	11.6667	15	12.6667	10.3333	9.66667	12.3333	9.33333	10.6667	10.6667	15.3333	15.3333	14	17	10.3333	16.3333	15.3333	12.6667	13.3333	12.3333	11.3333	16.6667	25.6667	13	16.6667	18	20.6667	27	35.3333	31	40.3333	41.6667	51.6667	49.6667	59.6667
	38	38.6667	34.3333	34.6667	39.6667	35.6667	33.3333	37	37.6667	37.6667	37.6667	31	36.3333	34	36.3333	40.6667	37.6667	43.3333	32.6667	33.6667	30.6667	33	33	39.6667	41.6667	38.6667	38.6667	42.6667	41.6667	43.6667	38.6667	44	43	35	39.6667	44	42.3333	43.6667	49.3333	49.6667	51.6667	56	63.6667	67.6667	76	82	86.3333	90	96.3333
	6.66667	7.33333	5.66667	7	9	8.66667	6.33333	9	9.33333	7.66667	10	8	5.33333	7.66667	5.66667	8.66667	9.33333	5.33333	5	9	6	4	5.33333	4	8.33333	10	5.33333	7.33333	6	8.33333	8	6	8	8.33333	8	11	12	8	11.3333	12.3333	16.3333	14	18.3333	23	25	32	34	31.6667	42.6667
	18	20.3333	15	15.3333	22.3333	24	20.6667	23	17.6667	20	22	21.6667	21.3333	18	19.3333	23	25.3333	19	27.3333	22.3333	18.6667	19.3333	21	18	23.3333	22.3333	20.6667	25.6667	22.3333	25.6667	21	29	23.3333	25.3333	26.6667	31.6667	33.6667	25.3333	28	33	38	40	43.3333	52.3333	60.3333	77	77.3333	94.6667	94
	6	7.66667	6	7	7.33333	5.66667	5.33333	10.6667	7.33333	5	8	5.66667	7	7.33333	8.33333	10.3333	8.66667	8.66667	8.33333	8	6.66667	11.6667	6	8.33333	8	8.33333	10	11.6667	8.33333	10	10	13	9.33333	13.3333	12.6667	8.33333	11	10.6667	14.3333	10.6667	12.3333	18.6667	18.6667	13.6667	16.3333	17	15.6667	18.3333	13.3333
	12	8.66667	12	9.33333	9.33333	10	11.6667	14.3333	12	11.3333	16	13	11.6667	14.3333	15.3333	12	12.3333	15.6667	14	20.3333	13.6667	13	16	14.3333	18	19.6667	21.6667	20.6667	18	24.6667	23	23.6667	25.6667	26.3333	25	25.3333	28	23.6667	37.3333	30.3333	31.6667	42	45.3333	40	45.6667	49.3333	40.3333	48	47
	8.66667	12.3333	13.6667	10.6667	10.6667	9.33333	9.66667	11	13	12	16	15.3333	12.6667	14.3333	11.3333	15	16	11.6667	13	15.6667	12	19.6667	15.6667	18.6667	21	18	20	23.6667	27.3333	30.3333	27.6667	29.3333	31	31	31	37.3333	38.6667	39.3333	50.6667	38	51	50.3333	57.6667	54.3333	66.6667	57.3333	63	71.6667	64.3333
	6	9.33333	13.6667	8.33333	10.6667	7	14.6667	12	13	12.6667	10	14	22	15.6667	21	20.6667	23	18.3333	20.6667	24	24.3333	29	26	28.6667	26	31	32	33.3333	38.3333	48	44	40.3333	44.6667	51	54.3333	58	70.3333	68	73	71.3333	82	94	95.3333	100.333	104.667	97.6667	108	109.333	105.333
	4.66667	6	10.6667	6.66667	8.33333	10	11.3333	9.33333	12.6667	12	17.3333	16.3333	20.3333	19.3333	25.3333	24.6667	19	30	24.3333	28.3333	31	38.3333	36.6667	44.6667	42.6667	37.6667	53.6667	47	52	58	64.6667	69.3333	74.3333	79.3333	79.3333	100.333	106	111.333	112.667	114.333	116	124.667	143.667	134.333	139	146.667	145.333	156.333	152
	3	6	7	6.66667	7.33333	11.3333	15.3333	22	34.6667	32.6667	43.3333	43	46.3333	57.6667	60.3333	62	64	79.3333	75.6667	90	87.3333	98.6667	101.667	110.333	115	122	138	141	159.667	175.333	178.667	191.333	199	206.333	208.667	225.667	229	244.333	245.667	263.667	240.333	275	252.333	277.667	268.333	265	270.667	267.667	281.333
	10	10.6667	23.6667	37	45.6667	50.6667	82.6667	99.3333	121.333	135.667	154	151	158.333	183.333	202.333	205.667	210	227.667	226	232.333	243	258	267	271.667	285.667	273.667	301	296.333	313.333	311.667	318.667	315	322	342.667	333.667	334.667	347.333	337.667	350.667	345	346.667	354.333	356.333	364.333	355.333	351.667	359	351	356.667
	25.6667	34.6667	63	95.6667	107.333	150.667	179.333	202.667	242	269.667	291.333	286	293.667	297	308	323.667	324	328	329	325	338.667	350.333	351.333	361.667	361.667	366.333	354.667	378.667	375	386	392.667	387.667	384.667	390.667	399.333	396	392	395.667	400.667	399	398	389.667	389.333	391.333	387.333	386	380.667	393	382.333
	4.66667	7.66667	14.6667	24.3333	33.3333	56.3333	73.3333	96.3333	118.667	135.333	175	164.333	189.667	210	233	244	260.667	272	272.333	273.667	288.667	297.667	312	317	318.667	320.667	332.333	346.333	336	365.333	361	360	370.333	393.333	372.333	396.333	383.667	399	377.333	389.667	386	398.333	389	399.333	405.333	393.667	390.667	401	388.667
	31.6667	40.3333	57	63.3333	84.6667	109	126.667	160.333	184.333	203	216.667	233.667	255.333	255.333	267.333	267.333	274	285.333	298.333	299	311	307.333	323.667	325.333	338.667	343.333	338.333	360.333	351.667	370.333	365.333	385	393.333	403.667	405.667	395.333	419.333	407.333	412.333	396.333	405	408	408.667	404.333	402.333	406.333	411	395.333	401.667
	8	6.66667	15.6667	10.6667	18	17.6667	23.6667	31	36	35.6667	59.3333	65.6667	80.6667	91.6667	108.333	124	127	157.333	192	203.333	214	255.333	288	318.333	324.333	344.333	370	369.667	382.667	396	394	416	435	421.333	437.667	420.667	440	426.667	432.333	434	432.333	435.667	433.667	426.667	415	421.667	422	412.333	413
	3.66667	2.66667	7.66667	4.66667	7.33333	5.33333	9.66667	10.3333	13.6667	8.33333	14	19.3333	24.6667	29.3333	30.6667	35.3333	40.6667	54	70	77.6667	81.3333	108	125.667	161.333	176.333	203.333	231.667	281.667	299	331.333	335.667	377.667	403.333	419.667	417.333	434.333	448	449	463.333	457.667	460	465	455.333	464	464.667	450.333	463.333	467	455.667
	6	5.33333	10.6667	5.66667	10	7.66667	10.3333	9.33333	10.3333	8.66667	12	20	22.3333	26.6667	28.6667	31.6667	38	51.3333	63	69.3333	78.3333	96.3333	117.667	163	156.667	196.333	216	266.667	283.333	329.667	322	368.667	381.333	429.333	410.333	430.333	438	452.333	450.667	454.333	456.333	469.667	439	459.667	461.667	444.333	452	466.333	443.667
	8.66667	10.6667	13.3333	5.33333	17.3333	9.66667	14	11.6667	15.3333	12.6667	11	20.6667	21	24	17	21.3333	31	40.3333	49.6667	46.6667	70.3333	61.6667	77.3333	103.667	107	123	132.333	167.667	192.333	212.333	222	262.333	289.333	315	330	335	352.667	373.333	366.333	382	384	399.333	396.333	387.667	391.333	391	389	390.333	402
	10.6667	14	21.3333	6	21.6667	13	16.3333	14.6667	17.6667	11.3333	20	23.3333	26.6667	27	21	30	43.3333	43	54.3333	49.3333	64	62	72.3333	95.6667	92.6667	100.333	103.333	123	146.667	161.667	147.667	210	215.667	254.333	275.333	294.667	333	362.667	372	410.667	413	439	435	432.333	423.667	411.667	417	411.333	407.333
	6.33333	7.66667	13	3.66667	18.6667	6.66667	9.33333	10.3333	9.33333	7.66667	10	16	17	19	14.3333	22.6667	20.3333	32	28	26.6667	30.3333	36.3333	47	61.6667	63.6667	80.6667	84.3333	107.667	128.667	153	138.333	192.333	204.667	240.333	260.333	301	334	348.333	363.333	407.667	446	437.667	439.333	413.333	396.333	384.667	356	364.333	359.333
	7.33333	7	11.3333	2.33333	10	5.66667	8	6.66667	5.66667	4	9.33333	11.6667	9	10.3333	5.66667	13	7	14.6667	14.3333	6	11.6667	11.3333	13.6667	18	21.6667	34.3333	36	44	50	67.6667	57.6667	87	89	113.333	133.667	158	185.667	222.667	242.333	292.667	378.667	440	450.333	453.667	442	426.667	404.667	391.667	390
	3.33333	6.66667	9.33333	0.333333	8	6	7.33333	4	3.66667	3	7.66667	7.33333	8.33333	6.33333	5.33333	11	7.66667	11.6667	12.3333	9.33333	12.3333	16	13.6667	21.6667	19	32.3333	43	46.6667	49.3333	67.6667	60.3333	86	95	124.333	125.333	147	178.333	207.667	228.667	296.667	369.333	414.333	451.333	476.667	453.333	442.667	418.667	398	372.333
	1.33333	3	4.66667	0.333333	6	4	5.66667	2.33333	3.66667	1.33333	4	6	2	2.33333	3	7.66667	0.666667	7.66667	5.66667	3	5.66667	7	6.33333	6.66667	5.66667	13.3333	15.6667	13	25	32.3333	22	40.6667	37.6667	54	56.3333	72.3333	86.3333	111.667	117.667	147.333	203	267.667	330	381	423	444.333	451.333	441.333	418
	2	3.33333	3.33333	2	7.66667	4	7.66667	3.33333	4.66667	2	4	5	5	6	4.66667	11.6667	5.33333	12.3333	10.6667	10.6667	12.3333	16	16	15.3333	20.3333	31.6667	31	37.6667	43.6667	55.3333	48.6667	71.6667	81	108.667	119.667	128	157.333	193	203.667	233.333	285.667	351	399.333	439.333	493	485	468.667	441	409
	1.33333	3.66667	5	3.66667	8	5.33333	8	5	6	5	7.66667	4.66667	4.33333	7	5.33333	10.6667	7	11	12.3333	10	12.3333	22	20	27.3333	20.6667	38	42	55.3333	66.3333	80.3333	77	114	119	156	167.667	196.667	230.333	274.667	301.667	339.667	388.667	454	486.333	524.333	528.333	527.667	494.333	458.333	417
	0.333333	2.33333	7.33333	3.33333	8.66667	4	9.66667	2	6.66667	2.66667	3.33333	4.33333	5	6	2.66667	6	5	10.6667	13.6667	8.33333	10.3333	15.6667	15.6667	17.3333	19.6667	25.6667	31.3333	35	56	64.6667	62.3333	100	103.333	130.333	155.667	185	226.333	273.333	291	341	394	472	510.667	541	564.333	564	561	527.667	483
	0.333333	1.66667	3.33333	2	5	2.33333	6.66667	1.33333	4	3	1	1.33333	3.33333	6	4	5.33333	1.66667	3	5	3.66667	5.33333	14	13	16.6667	13.6667	16.6667	25.6667	35.6667	47.6667	56.3333	54.6667	84	81.6667	106	127	147.333	188	217.333	262.333	304.333	376.667	450	505.667	542	579.333	579.667	597	596.667	567.333
	2	2.33333	5.33333	1.33333	4.33333	3.66667	9	3.66667	4.33333	3.66667	1.66667	4.33333	4.66667	8	3.33333	6	6	6.66667	9	11.3333	10.3333	15.6667	21.3333	27	21	28.6667	36.6667	43.6667	53	61	64	98.6667	112	133.333	150.333	177	212	262.667	300.667	349.667	424	506.333	547	588	608	611.667	625.333	619.333	608.667
	1.33333	1.66667	4.66667	1.33333	5	2	5.66667	3.33333	4.33333	3.33333	1.66667	2.33333	2.33333	4	1	5.66667	1	3	4	3.33333	7	9	9.33333	9.33333	12.6667	15.3333	19	21	31.3333	37.6667	39.3333	59.3333	70.3333	78	94	119.667	151.667	182	210.333	255.333	331.667	416	466.667	531.667	568.667	582	601	606	603.333
	0.333333	0	3	1	1.33333	2	2.66667	1	2.66667	2	0	1.66667	2.33333	3	0.666667	1.66667	0.333333	1	1.33333	1.33333	2	3.66667	4.66667	5.33333	6.66667	6.66667	9.33333	10.6667	15.3333	16	17	39	34	43	50.3333	66.3333	86	121.333	145.667	170.333	227.667	301	363.333	427.333	476.667	502.667	537	553.667	542
	2	2.33333	5.33333	4.66667	2.66667	4.66667	4	4.66667	5	5	4	3.66667	5.33333	5	4.33333	4.33333	5.33333	3.66667	7	7	7.66667	8.33333	11	12.6667	15.6667	18.6667	24.6667	32.6667	36.3333	46	47.6667	75	79	97	110	149.333	167.667	207.667	240.333	281.333	352	434	480.667	547	572.667	580	584	605.333	600.333
	2	3.33333	4.33333	1.33333	3.66667	3.33333	3	6	3.33333	3.33333	3	3.33333	4.66667	6	5.33333	3.66667	4	7	6.33333	6.33333	7	14.3333	14.3333	15.3333	18	20.6667	23.6667	28	41	53	42.6667	72.6667	84	99	122.667	163	191.667	231	256.333	305.333	372.667	458.667	501.667	560.667	571.667	591.667	606.333	611	607.333
	1.66667	1.33333	2.66667	3.33333	4.33333	2.33333	3.66667	2.33333	4.33333	4	1.66667	2	4.66667	3.66667	5	3.33333	2.66667	2.66667	5	5	6.66667	10	9.66667	11.6667	12.6667	14.6667	15	20.3333	27	36	36.3333	51	61	77.6667	102.333	116.667	138.667	174	223.333	246	316.333	396.667	449	505.333	534	556.667	562	580	575
	10	6.33333	7.66667	4.33333	6.66667	4.33333	7	9	4.33333	7.33333	10	6.33333	5.66667	9	9.66667	7	7	7	8.33333	12	9.33333	12	6	14	9	12.6667	11.6667	13.6667	17	21	25.6667	30	32	44	50.6667	67.6667	73.3333	97.3333	135.333	150.333	198	262.667	309.667	364	403.667	408.667	437.333	445	445
	2.33333	2	1.66667	2.66667	3.33333	1.66667	1.66667	2.33333	2.33333	3.66667	3	2.33333	2	4.66667	2.66667	4.66667	8	7.33333	5.33333	6.66667	9.33333	6.66667	11.6667	14.6667	12.3333	18.3333	15.6667	15.3333	17.3333	23.3333	25	27.6667	25.6667	26.3333	28.3333	31	29	35	30.6667	35	30.3333	36.6667	41.6667	41.6667	43	39.3333	48.3333	42	48
	5	6	5.33333	3.33333	4	5.33333	5	5.66667	6.33333	8.33333	9.33333	10	8.66667	9.33333	10	11.6667	16	17.3333	19	17	23.3333	21.6667	30.6667	37.3333	42	52	53.3333	49.6667	63.3333	62.3333	68.3333	68.3333	78	63.6667	77	78	80.6667	87.3333	82.3333	93.6667	82.3333	87	87	88.3333	95	97.6667	105.667	106	105.667
	1	2	0.333333	0.666667	2.33333	0.666667	1	1	0.666667	2.66667	2	4	1.33333	4	5.66667	5	9	10	8.33333	11.6667	15.3333	15.6667	24.6667	23.3333	32.3333	36	46.3333	41.3333	57	58.3333	60.3333	63	59.6667	74.3333	68.6667	79.3333	73	72.6667	78.3333	80	85.3333	89	82.6667	80	85.3333	92.3333	89	91	99
	4.66667	6	2	4	7.66667	2.33333	3.33333	3	5	9	5	11	5	9.66667	13	20.3333	25.3333	29.6667	36.3333	40.6667	48.3333	52.3333	63	69	75	91	95.3333	96	103.333	105	119.667	121	131.333	124	123.333	128.667	141	135.333	143.667	144.667	144	151	149.333	148.667	152.333	153	160	152	154.333
	2.66667	6.33333	2.33333	4.66667	6	2	6.33333	3.66667	4	7.33333	5.66667	13.6667	8.66667	6.66667	16	20.3333	18	23.3333	23	29.6667	31.6667	43.3333	47.3333	51.3333	56	68.3333	68	74.6667	85.6667	89.6667	87	97	100	104.667	111.667	110.667	113	116	113.667	131	120.333	128.333	138.667	124.667	139.667	134.667	138.333	139	140.333
	2.33333	4.33333	2.66667	2.33333	6.33333	3	2.66667	2	1.66667	6.66667	4	12.6667	1.66667	5.33333	8.66667	12.6667	18.6667	20.3333	26.6667	32	46.3333	50	56.6667	54.6667	78.6667	82.3333	95	104.333	111.333	115.333	127.667	123	128	146.333	141.667	144.667	141.333	156.333	161.333	158	153.333	170.667	155.333	169	178.333	160.667	161	176.333	173.333
	1.66667	3	1.33333	0.333333	2.33333	1	0.666667	0.666667	3	6.33333	1	7.33333	0.333333	2.66667	2.66667	2.66667	8.33333	7.66667	5.33333	7.66667	11.3333	18	24.6667	25.6667	38	42.6667	61.3333	64.3333	73	81.3333	92.3333	89.3333	97.3333	118.333	123.333	121	122.333	130.667	142.667	123.333	133.667	139.667	138	151.667	150.667	156	154.667	169	155.667
	0.666667	2.33333	0.333333	0	2.33333	0.333333	0.666667	1.33333	1.66667	4.66667	2.33333	8	0	1.33333	2.33333	3.66667	4.33333	2.33333	4	5.33333	8	7.66667	14.3333	13.3333	28.3333	35.6667	43.3333	50.3333	67.3333	72.3333	79.6667	90.6667	106.667	102.333	111.333	123.333	128.333	133	139	143	148.667	134.333	147.667	155.333	149.333	163	167.333	167	166.333
	0.666667	2.33333	1	0	3	0.666667	0.333333	0.666667	2.66667	4.33333	0.333333	9	0	2	1	3.66667	5	1.66667	1	1.33333	1.33333	0.666667	9	6	13.3333	23.3333	28.3333	32.3333	49	58.3333	75.6667	78.3333	87.3333	92.3333	115.333	111.667	116.667	122.667	147	136.333	137.333	133	144	161.333	155.333	148.667	159.333	166.333	170
	0.333333	3.66667	1	0	3.66667	1	0.333333	1	2.66667	6	0.666667	5	0.333333	2.66667	1.33333	2.66667	5	2.66667	1.33333	1.33333	1	1.66667	9	3.33333	8.33333	15.3333	20	26.3333	31.3333	45	58.6667	66	69.6667	80.3333	95	107	105.667	116.333	135	122.333	145.667	130.333	131	147.333	140	147.333	151	155.667	144.333
	0.666667	4.66667	1	0.333333	6.33333	0.333333	0	1.33333	3.33333	14.3333	0.666667	10.6667	0	2.66667	1.66667	3.66667	6.66667	2.66667	2.33333	1.33333	1	0.666667	6.66667	2.33333	9	9.66667	13.6667	20.6667	29.3333	38.6667	51.6667	62.6667	87.6667	95	111	122	124.333	140	173	146.333	155.667	162.667	172	182.667	178.333	187.333	189.667	202.667	205.667
	2	8.33333	2.33333	1	8.66667	2.66667	2.33333	3	3.33333	12.6667	2	14.3333	1.33333	5.66667	6	11.3333	14.6667	14	14	19.6667	23.3333	21.6667	34.6667	29	38.3333	45	46	43	54	60	65	64.3333	86	106.667	104.333	116.667	133.667	144	168.667	161.667	181.333	174	186.667	191	197	204.333	205	205.667	226.667
	28.6667	52.6667	21.3333	36	42	37.3333	40.3333	43.6667	65	39	12.3333	31.6667	24.3333	47.3333	32	27	38.3333	29.3333	44.6667	23.3333	35.6667	32.3333	38	44.6667	32.3333	25	28.6667	12.3333	24.3333	47.3333	22	21.6667	23	38	23	36.6667	45.6667	47.6667	60	58	60.6667	56.3333	76.6667	80	81	89.6667	95.3333	116.667	114.667
	26	51	18.3333	30.3333	41.6667	32	34	37.3333	58.3333	47.6667	10	39.3333	20.6667	42.6667	29.3333	24	40.3333	25.3333	41	19.3333	31	28	38	41	40.3333	32.6667	37.3333	43	76.3333	108.333	114	125.333	153	175.667	180.667	180.333	175.667	199.333	190.667	187.333	200.667	194.333	207	203	210	215.667	207.667	220	228.333
	0.666667	5.33333	1.66667	0	6.66667	0	0.333333	0.333333	3.33333	18.3333	0.333333	14.3333	0	3.33333	0.333333	3.33333	3.66667	1	2	1.33333	1.33333	1.66667	5.33333	2	8.66667	6	4	3.66667	5.66667	14.3333	7.33333	6.33333	15.6667	13.3333	9	23	35	50.6667	85	83.6667	83	91.6667	114.667	138.667	128	157.333	162.667	167.667	198
	3.33333	8.66667	5	1.33333	9.66667	1.66667	2	4.33333	5	26.3333	2.66667	21.3333	1.66667	7	2.66667	3.33333	11.6667	4.66667	5.33333	5	5.33333	5	11	4.33333	19	11.6667	8	8.33333	11.3333	21.6667	18.6667	11.6667	24	24.3333	27.3333	32.3333	39.3333	53	89.3333	98	95	114	127	162.333	170.667	186.667	196.667	221	253.667
	5.66667	8.66667	2.66667	3.66667	8.66667	3	2.33333	6	6.33333	13	4.33333	16.6667	4	7.66667	4	5	11	4	4	6	6	6	7	5	7.66667	4.33333	5	6.33333	4.66667	13.3333	6	6.66667	15.3333	7.33333	9.33333	10	11.3333	17.6667	17.3333	26.6667	21	23.6667	36	50.6667	68	65.6667	76	86	106.667
	8.33333	10	4.66667	6.66667	11	6	5.33333	6	6	17.6667	8	24	4.66667	11.3333	7.66667	9.66667	10	10	7	4.33333	4.66667	9.66667	10.3333	7.33333	7.66667	12.3333	6.66667	8	12	14	10.6667	8.33333	22.3333	16	7.33333	19.6667	11.6667	16.6667	16	23.3333	21.6667	23.6667	33	48.3333	70	78.6667	72.6667	85.3333	89
	17.6667	25.6667	20.6667	22	22.3333	19.6667	22	24.3333	20.6667	25	23.3333	26	27	21.6667	17	20	22.3333	25.3333	21.6667	24	22.6667	20.3333	20.6667	21	29.3333	23.3333	17.6667	25.6667	21.3333	28.6667	23.6667	20.3333	26	22.6667	22.6667	26.6667	25.6667	27	24	26.6667	25.3333	28.3333	30.3333	37.3333	45.3333	47	47	53	56.3333
	4	7.66667	6	3	9.66667	7.33333	4.66667	8.66667	5.33333	10.3333	6.33333	15.3333	3.66667	5.66667	8.66667	4	8.66667	8	7.33333	4.66667	6	4.33333	8	7.33333	6.33333	9.33333	6.66667	6.66667	4.66667	17.3333	13	6	14.6667	10.3333	4.66667	11.3333	9	12.3333	11.6667	17.3333	13.6667	12	14.3333	18.6667	27	26.6667	28.3333	32.6667	38.6667
	15.6667	16.3333	13.6667	12.6667	12.6667	16.6667	13	12	17.6667	21.6667	10.6667	17.6667	10.3333	16	12.3333	16.3333	16.3333	17.3333	11.6667	17	15.3333	13.6667	17.3333	15.3333	14.6667	21.6667	13.3333	15	17.3333	21	17	16.3333	23	17	15.3333	23	18	23	20	24.6667	23.3333	20.3333	22.3333	26	31.6667	32.3333	26.3333	36	37
	12.3333	13.3333	10.3333	13	15	12.3333	13.6667	12	14	13	12.6667	14	15.6667	13.3333	12	12.6667	14.3333	13.3333	13.3333	17.6667	12.3333	12	17.6667	11.3333	17	15.3333	13.3333	21.6667	22.3333	22.6667	20.6667	22.3333	22.6667	21	22.3333	24.6667	24	26.3333	27	26.3333	31.6667	30.6667	32.6667	31.6667	35.3333	40.3333	30	38	38
	11.6667	13.3333	18	13.6667	14	13.6667	15.6667	14.3333	17	19.6667	12.6667	21	13	18	12	14.6667	14.6667	10.3333	14.6667	17	16	13.3333	14.3333	14.6667	15	17.6667	18.3333	17	17.6667	18.3333	22.6667	21.6667	21.6667	17.3333	17.3333	22.6667	21	21.3333	22	22.6667	22.6667	23	25.6667	24.3333	25	29.6667	29.3333	26.6667	35.3333
	22.3333	23.3333	19.6667	20.6667	26.3333	24	24.3333	18.3333	22	22	18	23	23	25.3333	21	24	22.6667	23.3333	20	25	21	16	24.3333	21.3333	21.6667	26.3333	24.6667	24.6667	31.6667	30.6667	35.3333	33.6667	27.6667	32	32.6667	34.6667	37.6667	39.3333	34.6667	44.3333	39.6667	40.3333	40.3333	41.3333	52	39.3333	43.6667	52.3333	53.3333
	12	15	17	13.3333	17.6667	13.6667	11.3333	14.6667	14.3333	13	14.6667	15.6667	18	12.6667	15.6667	13.6667	17.3333	15	12.3333	14.6667	9.66667	17	16	15	19	16.6667	13	17	17.6667	15.6667	17.6667	16.6667	20	20.6667	19.6667	18.3333	21	20	23	21.3333	27	20.3333	22.6667	24.3333	21.6667	24	21.6667	27	27.3333
	23	22	21	21	20.3333	19.6667	20	17	22	20.3333	20.6667	25.3333	21.6667	25.3333	21.6667	22.3333	23.6667	18.3333	24.6667	20.6667	25.6667	19.3333	22.3333	22.3333	24.6667	28.6667	17.3333	25.3333	23.3333	25.6667	29	24	28	25.3333	26.3333	28.3333	26	25	32.6667	34.3333	28.3333	30.3333	30.3333	35.3333	29.3333	35.6667	31.6667	42.6667	40.6667
	9.33333	13	8.33333	13.6667	10.3333	11.6667	8	8.33333	7.66667	12.6667	7.66667	15.6667	12.6667	11.6667	15	9.33333	12.6667	12	9.66667	13	13.3333	10.3333	15	9	14	15.6667	14.3333	18.6667	17.6667	20.6667	18.3333	15.6667	15.6667	18	17.3333	16.6667	14.6667	19.3333	20.6667	22.3333	20.3333	24.6667	22.6667	29	30.3333	26	24.3333	32.6667	36.3333
	11.6667	12.3333	10	11.3333	11	13.3333	12	12	12.3333	17.3333	12	11	15	10.3333	13	14.3333	15.3333	11	14.6667	13.3333	13	9	11.6667	11.6667	11.6667	18	10	15.6667	17.3333	18	17.3333	15.3333	14.6667	19.3333	16.6667	19.6667	15.3333	19.3333	22.6667	22	25	20.6667	22	24.3333	26	22	27	24.3333	29.3333
	10	11.6667	10.3333	13.3333	16.3333	9	14.3333	13	12	13.3333	13.3333	12	14	13.3333	14	11	15	12.3333	13.3333	10	14.3333	17.3333	16.3333	17	14.6667	13.3333	15	17.3333	14.6667	17.6667	19.6667	18.3333	20	14.3333	21.3333	17.6667	15	17	22.3333	23	19.6667	23.6667	18	24.3333	23.3333	20.3333	22.3333	20.6667	24.3333
	11.5	6	10	10.5	18	21.5	34	8.5	40.5	20	15.5	40	15.5	14.5	27.5	17	20	29.5	28.5	23.5	33	40.5	47.5	44.5	60	42	54	62.5	53.5	66	89	86.5	122	102	94	112.5	93	115	124	130	131.5	130.5	121.5	148.5	150	146	156	150.5	144.5
	21.5	11	21	16.5	19.5	34	40	26.5	53	44	45	62.5	49	72.5	87	80	101.5	119	114	94	126	125	145.5	147	164.5	150	148.5	163.5	161	149.5	166.5	160	186	187.5	183	180	176	172	188.5	209.5	202.5	199.5	192	206	215.5	209.5	198.5	213.5	223
	21	10	15	14	16	27.5	26.5	17.5	37.5	37.5	36	59	34	49	60	59	85	88.5	87.5	73.5	107	103.5	104.5	118.5	120.5	127	122	124	127	132	131.5	140	143	139	137	149.5	143	143	147	174	168	152.5	157	135.5	160.5	154	149.5	166.5	170.5
	30.5	19.5	22	29	36	44.5	59.5	46.5	67.5	70	70.5	94	70	89.5	109.5	106	136.5	154	143.5	129	166	158.5	186.5	208.5	177	177	198.5	208.5	192.5	187	199.5	195	223.5	197.5	210.5	222.5	201.5	221	226	239	227	233.5	232.5	239	246	226	230.5	254	235
	15	11	14	16.5	18	29	42	22.5	45.5	45	35	63.5	41.5	47.5	71	70	84.5	103	88	83	107.5	112.5	125.5	151.5	141	127	164	142.5	144	139.5	164	158.5	174.5	181	178	180.5	166	167.5	196.5	196	206	196	172	196.5	206	193.5	195	210.5	201.5
	12.5	9.5	16.5	11.5	15	18	27.5	10	31.5	17.5	17.5	29	21	24.5	39.5	26	40	46.5	44	38.5	61.5	61	69	66.5	73.5	74.5	89.5	87	89.5	100	107	94	114.5	114	116.5	134.5	123.5	120.5	144.5	140.5	128.5	135	135.5	149.5	151	155	150	156.5	138
	7.5	7	12	12	14	16	31.5	7	29.5	17.5	20	19.5	13	17.5	23.5	20	28.5	40.5	35	32	44.5	45	62	68	69	64	92	82	83	93	107	103.5	115	112.5	120.5	140.5	123	141	127.5	139	146	148	126.5	152.5	157.5	145.5	159	151.5	156.5
	7.5	12	6.5	12	16.5	22.5	26.5	6	27	19.5	21	18	13.5	16	22.5	9	20.5	32	20	21.5	27.5	35	52	59.5	65.5	64	82.5	80.5	82.5	92.5	110	108	134.5	126	131.5	148.5	134	146.5	155	164	161.5	187.5	162	162.5	176	174.5	181.5	187.5	187
	4.5	9	4.5	8.5	15.5	16.5	29.5	6	36.5	16	16	24.5	9.5	11	21	8	19.5	25.5	15	16	25.5	31	40	54	46.5	39	60.5	80.5	76.5	85	101.5	105	154	140	140.5	171.5	165.5	181	191.5	202	200	211.5	217	223.5	234	245.5	246.5	258.5	245
	7	10.5	12.5	10.5	18.5	18.5	28.5	9.5	33.5	25.5	17	22	13	15.5	24	15.5	23	24.5	17	20.5	23	23	39	32	29.5	27	39.5	46	40.5	48.5	61	75	110.5	116.5	120	160.5	158	172	199	204	207.5	216	217.5	213	235	257	242.5	258.5	242.5
	2.5	5	6	9	20	15	36	8	36.5	12.5	28.5	32	17.5	11	18.5	8.5	15.5	19	22.5	14.5	12.5	16.5	33	26.5	28	9	30	24	27.5	50	65	95	154	168.5	162	261	236	289	301	312	326.5	332	339.5	333	346	341.5	344.5	355	334.5
	12	9	11.5	13.5	20.5	20	38.5	16.5	39	19.5	21.5	35	19	14.5	25.5	12.5	20	24	22	19	18.5	20	40.5	29.5	29	17	26	25.5	28	27	43	44	88.5	64.5	68	98.5	87	127.5	153	165.5	168.5	180	190	201.5	221.5	236.5	249	229	228
	11.5	20	17.5	14.5	29.5	27	47	20.5	48	22	36.5	57.5	28	23	31	16.5	34	34	35	35.5	26.5	28.5	59	51	45	28.5	59.5	43.5	37	59.5	68.5	73.5	126.5	85.5	92.5	144	120.5	167	201.5	221.5	222.5	249.5	248	264.5	289	318	305	316.5	302
	6.5	10.5	14.5	11	23.5	24	41	15.5	49	21	33.5	55.5	29.5	18	27	13.5	26.5	26	32	33	24.5	19.5	49	36	30.5	15.5	25.5	26.5	13.5	29	46	47	84.5	39.5	45.5	69.5	54	64	94.5	107.5	112	120	133.5	145.5	169.5	168	182.5	176	184
	8.5	6	14.5	20	23.5	27.5	44	14	50	19	31.5	60.5	27	18.5	27.5	17.5	30.5	34.5	29.5	32	21	25.5	53.5	38	41.5	15.5	35.5	34	23	38.5	44.5	38.5	85	36	40	51	49	47.5	70	97.5	92	90.5	84	107	136	114.5	131.5	133	129.5
	13.5	14	19.5	17.5	25.5	27	43.5	17	56	25	36.5	63	21	24	31.5	17	35.5	32	29	35	27	23.5	55	37	38	16	23.5	27	21.5	29.5	39.5	34	79.5	29	36.5	35.5	25	32	48	78.5	53.5	47.5	50	72	95	71.5	85	87	81.5
	13.5	12.5	15.5	19.5	20	23.5	34.5	18.5	45.5	25	28.5	44	16	21	18.5	18.5	25.5	22	20	23.5	21.5	16.5	39	30.5	29	12.5	19.5	18.5	13.5	24.5	21.5	30.5	52.5	21	20	24	21	20.5	28	54.5	32.5	30	22.5	39	63	42	41.5	51.5	47
	2	7.5	5.5	9	14	18.5	32.5	6.5	33	14.5	23	41.5	9.5	14.5	14	5.5	18.5	17	14	18.5	6	13	30	21.5	19	4.5	10.5	11	3.5	13	9.5	10.5	42.5	10.5	5.5	13	7.5	10	13	41	19.5	13	13	24.5	49	19	27.5	25.5	36
	16	15.5	19	16	29.5	28	31.5	13	42	22	30	47	19.5	22.5	25	22	25.5	25.5	23.5	32	18.5	24.5	40.5	39.5	26	13.5	25.5	21.5	24.5	35.5	21	23.5	58.5	29	20.5	28	30.5	30.5	33.5	55	31	32	26.5	41	76	65.5	106	127	150.5
	25	21	18	21	33	30.5	37.5	22	47	37.5	37	52.5	30	31.5	31	26	30	32	35	29	30	23.5	51.5	44	33.5	25.5	40.5	28.5	24	40.5	40.5	29.5	74.5	50	33.5	48.5	39.5	39	52.5	74.5	60.5	49	50.5	73.5	86	61	74.5	93.5	97
	9.5	8	9.5	12	20	21.5	27.5	11	38	21	23	42.5	17.5	25.5	17	13.5	20	22.5	15.5	20.5	13.5	17	31.5	29.5	21	13	20.5	11.5	11.5	25	16.5	24	51.5	19	20.5	29.5	15.5	23.5	25	47	39	30	26	44	66.5	39	47	51	57
	20	17	16	24	30.5	34.5	39	22.5	41	31.5	37	54	25.5	33.5	30	25	37.5	35	32	33.5	25.5	30	50.5	47.5	40.5	23.5	39	32	27.5	34.5	30	40.5	64.5	39.5	33.5	45	37.5	43.5	46.5	67	54	49	52.5	63	87	58.5	68	82.5	96.5
	27	29.5	21.5	31	34.5	35.5	48	27	48	28.5	32	52.5	32.5	46	31	30.5	32	34.5	29.5	42	34.5	36.5	40.5	38.5	32.5	25.5	37.5	30	30	39	35.5	38	45	26	37	43.5	37.5	32.5	41	49	50	35	41.5	44.5	70	46	50.5	52	43.5
	15	14	15.5	15.5	29.5	27.5	37	17.5	36.5	24	13.5	39.5	18.5	26	27	23	20.5	25	19	21	19	19	27	24.5	18.5	13.5	22.5	20.5	17.5	32	22	23.5	34.5	23	20.5	20.5	23.5	21	26.5	38	26.5	28	28	27	49.5	23	30.5	29.5	39
	6.5	6.5	4	12	18	20.5	22	9.5	29.5	14.5	9.5	27.5	13.5	17.5	14	7.5	17.5	15.5	7	14.5	9	13	17	20.5	19	8	13.5	10	11	14	14.5	15.5	28.5	9	12.5	14.5	16.5	15	17.5	27	20	24	18	21.5	41	18.5	20	23.5	32.5
	15.5	20.5	13.5	16.5	27.5	28.5	32	18	32.5	20.5	16	39.5	22	30.5	30.5	15	28.5	31	19	22.5	22.5	24	26	26	28.5	17	25	24	25	30	23.5	25.5	33	28.5	26.5	25.5	22	23.5	30	35.5	26.5	28	22.5	27.5	47.5	29	34.5	44.5	38
	11.5	13.5	7	16	22.5	19.5	27	12.5	23.5	19	13.5	30	19	20.5	22	11	21.5	15	15	12.5	19.5	18.5	19.5	16	16.5	10.5	16	14.5	14.5	24	19	12.5	23.5	17	13	20	18	14.5	19.5	27.5	28.5	18.5	22	23.5	38	22	25	23.5	23
	12	21.5	14	17	23.5	20.5	27	21	29.5	24	22	36	24.5	24.5	24.5	16.5	20	21	20	23	25	23.5	29	21	21	22.5	21.5	25.5	24	25.5	24.5	28.5	38	27.5	30	27.5	32.5	29	28	37	32.5	31.5	26	33.5	46	34	32.5	41.5	39.5
	30.5	34	32	27.5	42	39.5	37.5	29	41	40	26	44.5	32	33.5	38	28	28	34	34	41	36	39	41.5	37.5	41.5	36.5	34	33.5	38	44.5	49.5	35.5	60	42	38.5	50.5	38.5	43.5	54	56.5	59.5	55	50.5	42.5	66	53.5	59	67.5	62
	5	7.5	6.5	11	11.5	11.5	11.5	4.5	12	13	6	14	10	7.5	11	5	7.5	10	11	7.5	11	12	12	11	8.5	8.5	10	8.5	7	10	13.5	11	17	12	8	11	10.5	13.5	13.5	16.5	17.5	19	14	13.5	17.5	20.5	20	19	17
	8	8.66667	8	10.3333	14.6667	11	10.6667	14.3333	12.6667	11.3333	13	15.6667	18	12.6667	15.3333	22.3333	22	29.6667	21.3333	21.6667	27.3333	25.3333	30.6667	27	32	33.3333	32.6667	40.6667	46	47.6667	52.6667	60.3333	68	62.6667	77.3333	74.3333	87.3333	80	92	95.3333	99.3333	103.333	99	104	106	109.667	120	107.333	109.667
	8.66667	9.66667	10.6667	10.3333	11.6667	11	12.3333	13	14.6667	13.6667	12.6667	12.6667	12.3333	14.3333	15.6667	19	17.6667	20	17.6667	19.3333	22.6667	23.3333	22	29.3333	27.6667	23.3333	28	34.3333	40	43.6667	55.3333	56.3333	57	49.6667	73.3333	73	68.3333	76	79.6667	82	95.3333	96	106	102.667	92.6667	104	96.3333	108.333	101
	2.33333	5.33333	7.33333	5	9	6.33333	7.66667	8.66667	11.3333	11	12	13.6667	12.6667	13	14.6667	20	15.6667	25.6667	13.6667	22	26	23.6667	27.3333	30	37	34.6667	32	36.3333	47.6667	51.3333	61	61.6667	67.6667	61.3333	84.3333	81.6667	78	82.3333	87.6667	86.3333	101.667	98.3333	99	91.6667	103	101.333	104.333	104.667	92
	4.66667	2	3.33333	6	7.33333	5.33333	6.66667	6.66667	9	8	9.33333	13.3333	15.6667	13	15.6667	22	20.6667	18.3333	22	23.3333	33.3333	34.6667	37	33.3333	42.6667	44.3333	48.3333	45.3333	53.3333	61.6667	71	72.3333	88.3333	78.3333	98	101.667	100.333	99.6667	115.667	112.667	123.333	120.333	132	126.333	128.333	123.667	140	137.667	129.667
	4.33333	4.66667	10.6667	8	7.66667	7.33333	12	9.33333	14	17.3333	20.6667	27.3333	24	33	34.3333	38.6667	34.3333	42.6667	42	42.3333	50.3333	59	59	64	87.6667	75.6667	81.3333	103.333	110	112.667	136.333	155	167.333	166	184.667	202.667	191.667	199.667	212.333	223.333	215.667	229.333	230.667	222.667	227	233.667	230.333	224	205.667
	3	5	7.66667	5	6.66667	4	7.66667	9	10	10.3333	10.6667	17	11.6667	20	23	31	25.6667	36.3333	34	39	48.6667	49.6667	60	67.6667	81.3333	78.6667	81.3333	100.333	124	118	158.333	176.333	180	191	215.667	226.667	235.667	235.333	261	269.333	274.667	283.667	281.667	286.333	273	296.667	297	274.333	269
	4.66667	4	8	8.33333	10.3333	7	8.33333	11	13.3333	15	15.3333	24	18.3333	21.3333	22	23.3333	22.3333	30	31	30	31	34.6667	39	46.3333	55.3333	57.6667	63.6667	73.6667	82	87.6667	113.333	124.667	127.333	157.333	182	185.333	193.667	195.667	218.333	216.333	224.333	229.667	222.667	237	232.667	223.333	231.667	211.333	217.667
	3	3.66667	5.66667	6.66667	8.66667	3	3	11	8.66667	9	10	11.3333	5	8.66667	9.33333	12.6667	8.33333	12.6667	11	13	19.3333	18.6667	25.3333	23	26.6667	33.3333	46.3333	54	65	65	96.3333	105	112.333	137	157.667	178	188.667	193	214.333	225	218.667	238.667	226.333	230.333	230.333	230	234.667	225.333	219
	6.33333	4	5.66667	7	9.33333	2.66667	5	8	7	9	6.66667	8.33333	3.66667	6	4.66667	9	4.66667	7	6.33333	11	12.3333	16.3333	17.6667	16	32.6667	32.6667	34	44	59.6667	61.6667	79.6667	93.3333	111	128	164.667	178.667	196	231.333	230.333	268	260.667	281.667	287.333	284	291	291	291.667	284	286
	9.33333	5	9.33333	11	14.6667	3.33333	9.33333	11	15.3333	15	10.3333	12.6667	9.33333	14	16.3333	14	10.6667	10.6667	4.66667	18	19	19	24.6667	13.3333	24.6667	19.3333	17.6667	18.6667	23.3333	28.6667	32.3333	46.3333	57.6667	72	97.6667	119.667	146.667	173.667	204.333	239.333	242.667	273.667	289.333	283.333	290.667	301.667	310	309.333	306.667
	14.6667	6.66667	13.3333	13.6667	17.6667	6.33333	12.3333	18	19.3333	22.6667	15.6667	20.3333	12.6667	15.3333	18	20	13.3333	10.3333	11.3333	28	18	32.6667	30.3333	14	26.6667	19.6667	16.3333	18.3333	16.3333	26.6667	26.6667	25.3333	33.3333	47.3333	66.3333	68.3333	92.3333	118.333	153.333	177.333	182.667	208.667	234.667	241	255	258	276	258	280.667
	23.6667	15.3333	20	22.3333	28.3333	11	18.3333	27.3333	23	32.3333	20	27.3333	16.3333	17.6667	24.6667	23.6667	20.3333	16.6667	15.6667	29.3333	20.3333	28	34	11.6667	30.6667	15.6667	14	12.3333	11.3333	23	15.3333	15.3333	17	18	27	28.6667	37.3333	66.6667	66.6667	109	122	139.667	175	174.667	181.333	203.333	212.667	205.667	219
	10	6.33333	12	14.3333	21	7	9.66667	17.6667	19.3333	21	17	17.6667	12	13	17.6667	19	15.6667	14	9.33333	31.6667	18.3333	28.3333	35.3333	12	27	12.3333	15	12	12.3333	23.6667	15.6667	18	16.3333	22.6667	23.6667	27.3333	39	56	54	83	100.333	114	138.333	157.667	174	191.667	200	189.667	207
	16.6667	11.3333	18.3333	21	30	10.3333	16.3333	26	25.3333	31	21.3333	23	19	18	26.6667	26	23	19.3333	10.3333	36	27.3333	40	40.6667	17.6667	35.3333	23	20.6667	21.3333	18	42	24.6667	24	21.6667	30.3333	31.6667	36.3333	57.3333	71.3333	87.6667	119.667	154	167.667	224	232.667	239	257.333	271.667	263	266
	11	7	10.3333	12.6667	17.6667	5.33333	12	16	18.3333	24	14.6667	16.6667	9	11	17.6667	18.6667	13.6667	15	8.66667	27.3333	15	33	27.3333	13	28.3333	16.6667	18.3333	18.6667	19	30.3333	24	26.6667	26	27.6667	29.3333	36	49.6667	48.3333	53.3333	73.3333	80.6667	87	101.333	139.667	139.667	149	172.667	171	187.333
	9	5	11.3333	12.3333	14.3333	3.33333	9.33333	13.3333	14.6667	18.3333	13.6667	10	9.33333	9	12	11.3333	10.6667	12.3333	5.66667	20	13	30.3333	23.6667	9.66667	24.6667	17	13.3333	18	16.6667	25.6667	24.3333	25	26	24	31	32	43	45	47.3333	53.6667	64.6667	60.3333	75.6667	105	110	120.667	138.333	158.667	173.333
	18.6667	11.3333	15	16.6667	24.6667	9.33333	17	23	22	26.6667	19	18.6667	17.3333	14.6667	16.3333	27.6667	21	20.6667	20.3333	28.6667	24	41.6667	39.3333	19	35	26.3333	18.6667	27.3333	26.6667	28.6667	31.6667	29	28	29.3333	38.3333	36	57.6667	50	51	60	75	65.6667	73.6667	96.3333	89	114.667	125.667	151	167.667
	9.66667	5.33333	8.33333	13	12.3333	3.33333	9.66667	14	16.6667	18.3333	12.3333	10.3333	11.6667	7.66667	12.3333	17	13.3333	12.3333	7.66667	21	15.6667	28.3333	25	10.3333	23	14.3333	15	14.6667	14	19.6667	14	15	10.6667	14.6667	19.3333	16.3333	28.6667	28.6667	24	29.3333	42	29.6667	35.6667	48.6667	52.6667	65.6667	66.3333	78.6667	106.333
	15.3333	14	18.3333	18.3333	18.3333	11.6667	20	23.3333	22.6667	30.3333	17.3333	18.3333	23	15.6667	20.6667	23.6667	24	24.3333	19.6667	29.3333	29	35.6667	28.6667	23.6667	34.3333	31	24.6667	33.6667	23.6667	29.6667	29.6667	28	27.3333	31	31	28	42.6667	42.6667	30	43.3333	47.3333	37.3333	42.3333	50.3333	49.6667	49.3333	66.3333	65.3333	78
	13.3333	5	13.6667	14.6667	16.6667	8.33333	11.3333	16.3333	15.3333	20	14.6667	12.6667	14.3333	9.33333	15.6667	18	18.6667	21.3333	11.3333	23	18.3333	28.6667	27	15.3333	31.6667	22	15.3333	16.3333	18	20.3333	18.6667	19	15.3333	19.3333	27.3333	21	34.3333	29.6667	27	34.3333	44.6667	25.6667	37.3333	49.6667	52	47.3333	52.6667	55	66
	14.3333	10.6667	12.6667	20.3333	13.3333	8.33333	11.6667	15.6667	15	19.3333	16.6667	15	12.3333	10.6667	14.6667	14.3333	12.3333	15.3333	9.33333	17	15	23.6667	21.3333	13.3333	19.3333	18.6667	14.6667	18.3333	16.6667	22.6667	19	13.3333	19.6667	16.6667	23.6667	19.6667	29	32.3333	26	25.6667	38.6667	29	35	35	36.3333	34	39	40	47.3333
	14	13.3333	21	17.6667	20.6667	14	17.3333	19.6667	19	24.3333	22.6667	20	19.3333	17	22.6667	24.6667	18.6667	21.3333	18	24.3333	21.3333	33.3333	26	22	35.3333	30	24.3333	25.6667	31.3333	27.6667	24.6667	25.6667	25.3333	32.3333	35.3333	32	40.6667	39.3333	41.3333	49.3333	50.3333	46	55.3333	55	56	56.6667	58.6667	54.6667	70.6667
	13.6667	10.3333	14	17.6667	16.3333	10.6667	12.3333	13.6667	14	20.3333	16	15.3333	9	14.6667	18	14	15.3333	18.3333	12	15.6667	18.6667	25	21.6667	15.6667	24.6667	24.3333	17.6667	24	26.6667	22	18.6667	22.6667	17.6667	19.3333	29.6667	30.3333	36.6667	30.6667	34.6667	34	38.6667	29.3333	41.6667	44.3333	40.6667	47.3333	42.3333	45.3333	41.3333
	13.6667	15	14	26	17	16	19	19	20.6667	26.6667	20.3333	23.3333	19	14	24	24.3333	21.3333	23	24	23.6667	24.6667	31.6667	23	23.3333	30.3333	35	28.3333	27	28.3333	32.3333	28.3333	28.6667	37	34.6667	37.3333	33.3333	39	35	39	37.6667	46.3333	42	44	48	52.3333	47.3333	58.6667	45.3333	52.3333
	7	6.66667	9.66667	15	11.6667	7.33333	8.66667	13.3333	13	16	12.3333	15.3333	12	11.3333	15.3333	19	11.3333	16.6667	13.3333	18.3333	13	19.6667	21.3333	13.3333	24.3333	20.3333	16	18	26.3333	24	27.3333	30.3333	29	31	41.6667	44.3333	47	50.3333	55.3333	63	64.3333	70	71	80.6667	79	80.3333	82	71	82.3333
	7	11.3333	13	13	9.66667	9	17	10.6667	13.6667	15	13.3333	12	11	15.3333	10.6667	13	10	17.6667	12.3333	17.6667	15.3333	19.6667	17.6667	21	20	19.6667	20	20.6667	25	19.3333	22.3333	20	24.3333	25.3333	25.6667	27	34.3333	38.6667	32.3333	37.6667	32.3333	37.3333	39.6667	40.6667	40	38.3333	49	40	44.3333
	19.3333	18.3333	23.6667	19	19.3333	18	28	25	23.3333	20.6667	21	18.3333	24.6667	22	22	26	25.3333	19	21.6667	22	24.6667	23.6667	22.6667	22	27.6667	30	25.6667	24.6667	32.3333	28.3333	25	25.3333	32.6667	32	31	29.6667	30.3333	35	37.3333	34.6667	33.6667	31	43.6667	39	40.3333	42.6667	49.3333	48.6667	42.6667
	7.33333	10.6667	7	12	9.33333	6	8.66667	9.66667	10.6667	5.33333	8	7.66667	7.66667	12	10	8.33333	8.66667	9	11.3333	14.3333	13.6667	17.3333	15	13	19.6667	23.6667	15.6667	17.3333	26	24.6667	22	24.6667	27.6667	24.6667	36	29	41	47.3333	42.3333	56	40	43.6667	45	46.6667	48	44.3333	42	44	55.3333
	3	8	4	6.33333	4.33333	6	9.33333	1.33333	4.66667	4.66667	9	6	8.66667	11.6667	9.66667	5.33333	11	12	6.66667	12.6667	10.6667	6.66667	13.3333	15.3333	18.6667	19	10.3333	15.3333	19.3333	27.3333	28.3333	31	30	35.6667	34	49	48.3333	51	48	53	62	69.6667	64	70.6667	80	82.6667	82.6667	90.3333	93
	3	8.33333	4	7.66667	5	9	8.66667	1.33333	7.33333	5.33333	7.66667	10	12.3333	13	13.3333	6	11.6667	18	10.3333	20	18	16	19	17	30.6667	27.6667	16.6667	25	26.3333	41.3333	36	45	41.3333	47.3333	42.3333	67	67.6667	70	69	75	74	77.3333	82	84	93	92.6667	95.3333	110	100.333
	3.66667	16	5.33333	16.3333	8.66667	13.6667	13.3333	4.33333	15	8.66667	13	15.3333	17.6667	22.3333	19.3333	17.3333	27	35.3333	26	34	30.6667	34.3333	42	49	64.3333	57.6667	43	54	59.6667	80	82.6667	85.6667	91.6667	107	95	126	121	138	141	135.667	136	149.333	148.667	154.333	170.333	165	182	184	183.667
	4	14	5.66667	17	8.33333	15	13.6667	5	16.6667	11	20.3333	17.6667	25.3333	35	30.6667	28.6667	43	56.6667	47	65.3333	63	72.3333	81.3333	90.3333	107.667	109.667	104.667	105.333	116.667	141.667	145.333	156	149.333	156.333	177.667	191.333	198.333	203.333	213.333	200	212.667	234.667	225	228	239.667	258	253.333	248.667	263.333
	0.666667	2.33333	2.66667	4.33333	4.33333	7.33333	7	0	7	3	7.66667	5.33333	13.3333	18	20.6667	24	30	42	42.6667	42.6667	52.3333	63.6667	61.3333	66.3333	76	79	69.3333	82.6667	90	111	108	109	110.667	125	115.333	134	136.333	138	138	134.667	156.333	163.667	154.667	160	167	165.333	164	163.333	161.333
	1.66667	7.66667	4.33333	7.66667	7	8.66667	10	2.66667	14.6667	9.33333	23.6667	26	44	54	69	81.3333	83	129	122	126.667	151.333	157.333	162.333	170.333	185.667	196	197.667	192	217.333	218.333	214.667	225.667	229.667	238	226.333	245	252	259.333	250.333	252.333	253.667	285.667	266.667	271	270	280	281	271.667	281.333
	3	6.33333	4	6.33333	3.33333	7.33333	9.33333	2	10	6.33333	17.6667	17.3333	36.6667	40	50.3333	64.6667	69	106.667	112.667	115	126	142	147	164.333	175.667	176.333	184	179.333	202.667	203.333	209.333	218.667	221	213.333	230.667	237	235	229	241.667	232	254	250.333	240.333	249	246.667	257.333	251.667	242.333	248.667
	2.66667	10.3333	4.66667	7	6.66667	10	14.3333	7.33333	20.3333	23	50	55	80	102.667	128.333	160.333	183	214.667	234	241.333	261	262.667	273	297	302	303.667	311.667	302.667	312	324.667	323.333	335.333	321	328.333	344	341.333	342.333	344	335.333	338.667	340	339.667	348.333	341	346	349.333	350.667	340.667	347
	6.33333	15.3333	7.66667	9.66667	8.33333	11.6667	15.3333	9.33333	21.3333	18.3333	42	44	76.3333	105	133.333	171.333	195	226	245	264.333	294.667	299.333	303	313	316	309.667	320.667	322.333	320.667	338	333.333	323.667	334.667	336	342.667	341.333	329.333	343.333	336	344	345.667	350.333	342.333	346.667	343.333	348.667	346.667	343.333	347.333
	4.33333	11	5.66667	5	7.66667	7	11	1.66667	14	13.3333	25	23	49.6667	67.6667	77.6667	114	124.333	150.667	183	202.333	220.333	245.333	248	259.667	271	268	273.667	294.667	290.667	298	298.333	313.667	328.333	314	330	331.667	324	334.333	336.667	345.333	346.667	340.667	348.333	347	334.667	353.333	340	367.333	362.333
	4	9.33333	6	5.33333	7.33333	6.33333	10	1.66667	12.3333	8.33333	16	14.6667	25.3333	41.3333	46.6667	52.3333	63.6667	76.3333	97.6667	106.333	126.333	136.333	153	166	192.667	192	206	227	230.333	260	264.667	278	298.667	307	311.667	302.667	321.333	336	346	346.667	340.667	347	362	342.667	358.667	364.667	359.667	377.667	364.667
	5.33333	17.3333	7	8	8.66667	11.3333	12	7	18.3333	9.66667	19	17.3333	26.6667	40.3333	43	45.6667	50	60	76.6667	89.6667	111	121	138.333	166.667	190.667	204.667	220	248.333	282.333	299.333	320	324	349.333	333.333	348	347.333	352.333	351	351.667	353.667	339	345.667	344.333	331	337.333	341.667	334.667	339.333	332
	2	12.6667	6.33333	5	5	6.66667	10	2.33333	8.33333	4.33333	7	6.66667	10.3333	17.3333	15.6667	11	14	19.3333	13.6667	31	27.3333	31	48.6667	54.3333	72.3333	79.6667	84.3333	120	137	165	202.667	220	246.667	259	282.333	305.667	321	325.667	344.667	338.667	347	353.333	355.333	350	356.333	359.667	360	358.333	356
	2.33333	8	4	2	2.66667	5	8.33333	1.33333	6	2.66667	6.33333	4.33333	9.33333	14.6667	8.66667	7.66667	10.6667	11.3333	7.66667	17	15	14	22	25.3333	41.6667	43	34	57.3333	60	87.3333	103.667	121.667	143.667	169	199.667	224.667	256.667	275.667	294.667	318	339	346.667	342	347.667	345.667	359.333	365.333	361.333	364
	2.66667	9.33333	7	3	3.33333	7	11	1.33333	4.66667	4.33333	6.66667	4	11.3333	12.6667	12.6667	8.33333	13.3333	11.6667	9.33333	21	11.6667	18.3333	26.3333	24.6667	41.6667	42.6667	33	51.3333	52	82.3333	89.6667	97.3333	121	137	184.333	208.667	229.667	254.333	281.333	310	333	340.667	337.667	352.333	348.667	354.333	351.667	357.667	363.333
	4.33333	13.3333	7.66667	5	6	5.66667	12.6667	4	9	10.3333	11	9.33333	11.3333	16	18	11.6667	17	19	14.3333	25.6667	15.3333	21.6667	27.6667	24.3333	37.3333	39.6667	34.6667	38.3333	42.3333	67	67	70	92	107	121	147.333	170	189.333	214	230	264.333	283.333	292.333	319.333	341	354	357.333	362.667	363.333
	4.33333	10	7.33333	4.33333	3.33333	7	11	2	8.66667	6.33333	4.66667	6.33333	11.6667	13	11.6667	8.66667	14.3333	11.3333	8.66667	15	10.6667	12.3333	18.6667	10.6667	24.3333	28	11	18	19.3333	32	26.3333	30.6667	36	40.3333	49.6667	70.3333	84.6667	91.3333	94.6667	131	155	192.333	212.667	250.667	280.333	329.333	343.333	357.333	374.333
	3.66667	11	7.33333	5.66667	6.33333	8.33333	11.3333	1	9.66667	5.33333	8.33333	7	9.33333	16.3333	12.3333	11.6667	11.6667	12.3333	9.66667	16.3333	11	14	17	14	24	29.6667	17.6667	20	24.3333	32	38	31	37.3333	52	55	66.3333	90.3333	95.6667	100.667	125.667	140.667	168.333	187.333	236.333	268	300.333	307	333.333	353
	9	13	12.3333	9.66667	8	11	16	8	17	11	14.3333	14	16.6667	23	15.6667	15	18.3333	21.6667	15	21.3333	20.6667	14	26.6667	23	34.3333	34.3333	28.6667	36	33.6667	51.6667	48.6667	46	53.3333	58.3333	62	81.3333	90.3333	100	97.6667	112.667	126.667	127.333	155.333	164.333	213.333	222.667	238.667	267.333	283.333
	4	7.66667	6	6	5.33333	7.33333	11.6667	3	8	5.66667	7	5.66667	10	10.6667	10	10	13	12	5	12.6667	10.3333	12	11.6667	12.6667	15.6667	23.6667	16	17	20.3333	30.6667	28.6667	22.3333	31.3333	34.6667	35	47.3333	56.6667	62.3333	58.6667	70	73.6667	80.3333	85.3333	111	127	137	164.667	172	196
	6	9.33333	8	7.66667	7.66667	11.6667	9.33333	4.33333	9.33333	9.33333	7.66667	7	13.3333	14.6667	13	12	13	13.3333	10.6667	16.6667	13.3333	14.3333	16	17.6667	18.6667	27.6667	18	19.6667	23.6667	36.6667	33.6667	30.3333	31.3333	38	37.3333	48.6667	59	69.3333	63.6667	71.6667	78.3333	80	88	97	114	118.667	136	164.667	167
	9	16.6667	18.6667	11.6667	16.6667	15.3333	17.6667	15	15.6667	15.6667	15.3333	14.6667	19	23.3333	16.3333	21.3333	23.3333	22	23	24.3333	21	22.3333	24.6667	27.6667	34.3333	36.3333	26	27.6667	38.3333	49.6667	34.6667	45.3333	52.6667	54	46	66.3333	66.3333	75	78.3333	90.3333	100.667	111	99.3333	127	136.667	154	156.667	174.333	199.333
	15	25.3333	13	14.6667	12.6667	17.3333	18.6667	12.3333	14	18	17	12.3333	20.6667	20.6667	20.3333	20	21.3333	22.3333	21.6667	27.6667	22.3333	20.6667	25	27.6667	32.6667	41	31.6667	30.3333	43.3333	52.3333	39.3333	56.6667	48	49.3333	55	59	68.3333	68	78	80	84	84.3333	86.3333	97.3333	119	114.333	123.333	144	138.667
	2.66667	16.6667	4.66667	3	5	6.66667	5.66667	1.66667	3.33333	4	3.66667	3.33333	6.66667	8.33333	4	6	7.33333	6.66667	3.66667	6	4.33333	6.66667	5.33333	9	7	12.3333	6.66667	5.66667	15	14	7.66667	18.3333	11.3333	12	16.6667	20.6667	19.3333	23.3333	39	21.3333	25.3333	27.6667	26.3333	29.3333	40.3333	38.3333	44.3333	45	47
	8.33333	6.33333	9.66667	6.33333	5	8.66667	7	2.33333	6	9.33333	9	7.33333	11.3333	10.6667	12	12	15.6667	17	10.3333	13.3333	16	15.6667	19.3333	21.6667	31	38.6667	31.3333	35.6667	47.6667	51.6667	51.3333	61.3333	61.6667	70.3333	68.6667	81	91.6667	96.3333	98	98.3333	100.667	105.333	107.333	118	121	124.667	126	134	140
	9.33333	11	11	12.6667	13.3333	15.3333	14.6667	5.33333	12.6667	16.3333	13.6667	16.3333	16.6667	21	15	18	19	21.6667	19	20.3333	19.3333	15	18.3333	27	33.3333	30	22.6667	31.3333	39.6667	38.6667	38.3333	43	38	51.6667	46.3333	53	65.3333	74	65	68.3333	83.6667	74	76	82.6667	95.6667	100.333	95.3333	104.333	104.667
	7	8	10.3333	8	10.3333	10.3333	11.3333	6.66667	11.3333	10.3333	9.66667	12	10.6667	11.6667	14.3333	12.3333	13	11	11.6667	12	14.3333	14	16.3333	20	19.3333	21	17.6667	13.6667	16.3333	28	24	25	23.6667	29.6667	24.3333	35	37.3333	44.6667	39	41	41	40.6667	48	50	55.3333	56	61.6667	71.6667	65.3333
	5	7.66667	7.66667	6.66667	10.6667	8	9.66667	2	7	8	6.33333	8.66667	8	9	11	8.66667	10.3333	10	8.66667	11.3333	7.66667	9	12.3333	11.6667	12	12.6667	14.6667	14	13.6667	13	10.6667	11.3333	14.3333	17.6667	17	22	21.3333	29	26.3333	29.3333	23.3333	31	32.3333	36	31.3333	39	39.3333	51	52
	23	27.6667	20.3333	22.3333	23.3333	24	26	18.3333	27.6667	24.6667	25.3333	30	31	27.6667	29.6667	26	26.6667	26.6667	23.3333	29.3333	26.3333	28	28	28.3333	28.6667	34.3333	32.6667	32.6667	31.3333	34.3333	35	42.6667	40.6667	41.3333	39.3333	50.6667	51.6667	50.3333	44	54.6667	63.6667	74.3333	65.3333	62.6667	65.3333	68.3333	73.3333	78.3333	95.3333
	19	18.3333	14.6667	14.6667	19.6667	21	16.6667	13.6667	18	17	17	21.6667	20	19.6667	21	18.6667	24.3333	19.6667	18.3333	22.6667	22.6667	19	24	24.3333	21.3333	24.3333	24	24.3333	24.6667	28.3333	25	27.6667	29.6667	32	27.6667	34.6667	36.3333	39.3333	45.3333	45.3333	43.3333	43.6667	46.3333	53.6667	50.6667	49	59.3333	68	68
	4.33333	6	7.33333	5.33333	7.66667	6	6.33333	4.33333	4.33333	6.66667	7.33333	4	7.33333	9.66667	7.33333	9.66667	6.66667	7.66667	6	10.3333	8.66667	6.66667	10	8.33333	14	17.3333	15	9.66667	16.6667	16	18.6667	18.6667	22.3333	27.6667	26	35.6667	31	37.6667	36.6667	33.3333	46.6667	44	44	50.6667	52	48.3333	58	73.6667	66
	8.66667	8.66667	12.3333	7.33333	11.3333	9	11.6667	7.66667	9.66667	7.33333	10	8.33333	12	14.3333	10.6667	9	11.6667	13.3333	12	15.6667	12.6667	11	13.3333	14.3333	15	20.6667	17.3333	17.3333	25	23.6667	20.6667	26	27.6667	36	28	39.3333	48	41	44.3333	47	57	57.3333	56	66	66	68.6667	73.6667	92.3333	86.6667
	31	40.6667	33	44	38	37.6667	36.6667	41.6667	37	41.3333	42.3333	32.6667	40	31.6667	31.3333	47	36.6667	35.6667	34	29.3333	39.3333	37	31.6667	33	35	38	41.6667	43	56.3333	41.3333	42	37.6667	45.3333	44	46.3333	42.3333	46.6667	33.6667	50.6667	47.6667	59	54	56	67.6667	67	76.3333	69.3333	65.6667	78.6667
	24	30	31.3333	33.3333	29.6667	30	33.3333	27.6667	29	38	33.3333	24.3333	33.6667	28.3333	30.3333	41.3333	30.6667	37	30	28.3333	36.6667	35.6667	30.6667	35.3333	31.6667	33.6667	41	46	55.6667	39.3333	38.6667	42	42.3333	48.3333	55	49.6667	56.6667	49.3333	63.3333	62.3333	75.6667	70.3333	81	82.3333	90.3333	105.333	99.3333	109.333	109.333
	23.3333	26	29.3333	32	25.6667	28	23.6667	30.3333	25.6667	35.3333	32.6667	20.3333	32.3333	28.3333	32.6667	40.3333	32	42.6667	31	33	46	41.3333	40.6667	42	41.6667	50.6667	58	52	69	62.6667	71	61.3333	73.3333	73	71.3333	87.6667	91.3333	99.6667	112.333	125	128	133.667	145.667	159.333	174.333	178	181.667	182	203
	8.66667	9.66667	9.66667	6.66667	8	13	9	9	11.3333	9.66667	11.3333	11	14.6667	12.3333	13.3333	18	12.6667	21	10.6667	12.6667	17.3333	16.3333	14	16.6667	17	18	25	19.3333	39.6667	29.3333	33	30	35.3333	36.3333	42	47	52.6667	53.6667	57	68.3333	77.3333	82.6667	92	93.6667	108	110	110.667	117.333	135.667
	36	39	44	36.6667	41	35	38.6667	39.6667	35.3333	43	40	36.6667	42	40.3333	43	46	34.3333	43.3333	42	37.6667	49.6667	42.3333	39.3333	46.3333	39	53.3333	68.3333	61	81.3333	67	63.6667	75.6667	70.6667	78	88.3333	87.6667	100	96	105.333	111	125	132.667	135.667	149.333	157.667	159.333	155.667	169.667	169
	1.66667	7	4.66667	3	4.33333	4.66667	5.33333	4.33333	5.33333	9.33333	4.33333	3.33333	6.66667	11	18	32	22.6667	36	36.3333	39.6667	58.6667	66	74.3333	86.3333	95	110.667	140.667	157	162	173.667	177.333	193.333	201.667	195.333	207.667	219.667	232.333	234.333	251	256	257.667	266	271.667	282.667	283.667	293.333	287.333	286.333	308
	1.33333	6.66667	5.66667	5	2.66667	3	5.33333	4.33333	5.66667	9	5.33333	2.66667	7	7.66667	20	28.3333	15	38	36	32.6667	59	66.6667	78	99	111	135.333	157	168.667	204.667	195.667	215.667	239.333	253	269.667	263.667	274.333	294	287.333	304.667	304.667	317.333	320	324.333	318.667	333	341.667	334.333	333.333	345.667
	2	8.66667	5	4.66667	4.33333	3.66667	7.33333	3.33333	6	8.33333	3.66667	5.33333	10.6667	9.66667	21.3333	24	16	31.6667	29.6667	26	51	56	59.6667	93	102.333	119	149.333	177	209	205.333	229.333	252.333	262.667	285.333	294.333	305.333	324.333	313.333	330	337.333	343.333	334.333	343.667	346.667	353.333	341.667	358.333	344.667	361
	1.33333	5.66667	4.33333	2.33333	3.66667	3.66667	7.66667	4.66667	5.33333	9	5.66667	4.66667	5.33333	8.33333	20.3333	21.3333	8.33333	23	15	14	21.3333	26.3333	31.6667	48.6667	47.6667	68.6667	97.6667	120.667	147	156	196.333	220.667	244.667	259	289	304.333	334.333	332.333	330	342	347.667	354.333	352	353	348.333	353	362.333	364.667	358
	0.333333	4.66667	3.33333	3.33333	1.33333	2.66667	6	3.33333	2.66667	6.33333	2.33333	4	6.66667	5.66667	15	14.6667	4	17.3333	4.66667	4.33333	11	8	8.33333	14.3333	7.66667	18.3333	29.3333	30	46	44.6667	40.6667	55	62	72.6667	98.6667	115.667	149.333	181.667	207	225.667	260	268.667	281	302.333	310.667	318.667	339	336.333	346.667
	0	6.33333	3.33333	2.33333	2.33333	1.66667	7.33333	2.66667	3.33333	6.33333	2	4	6.33333	4.33333	13	18.3333	2.66667	14.3333	5.33333	4	7.66667	7	3.33333	6.33333	0.333333	3	8.33333	2.33333	17.3333	5	6	5.66667	8	9	23.6667	23	29.6667	53.3333	78.3333	110.333	147.333	168	214	237.667	265	291	324	317.667	332
	5.66667	6.33333	8.33333	5	5.33333	6.33333	10.3333	5.66667	7	9	5.66667	6.33333	8	10.3333	20	22.3333	8.66667	19	6.33333	10	15	11	5	8.33333	2.33333	8.66667	14.6667	8	23	11	8.66667	9.33333	9	10.6667	24.6667	25.6667	34.6667	52.3333	77.3333	91.3333	130.667	156.667	195.333	237.333	258.667	281	304.333	320	331
	3.66667	11.6667	9	7.33333	8.66667	9	9.66667	9.66667	9	11.6667	10.6667	7.66667	12.3333	12.6667	24.6667	26.6667	11	21.6667	13	14.6667	15.6667	14	12.3333	11.3333	7.66667	13	20.3333	6.66667	23.6667	10.6667	13.6667	16	11	14.6667	27.6667	17	17.6667	27	28.3333	29	38	42	52.3333	66	92.3333	94.3333	111.667	136	164
	2.33333	10.6667	7.66667	7	6	3.33333	8.33333	6.33333	6.66667	13.3333	6.66667	7.66667	7.33333	10	24	25.6667	6.66667	23.3333	7.66667	10	14.6667	13	4.33333	13	2.33333	9.33333	14	5.66667	24.6667	8.33333	8	8.66667	7	6.66667	19.6667	16.6667	9	16	10.3333	17	22.6667	21	31.6667	28.6667	52.3333	37.6667	45	66	79
	4.66667	13.6667	9	13	14	12	12	10.3333	14.6667	17	14.3333	12.6667	10.3333	15.6667	35.6667	23	10.3333	26.6667	15	21.6667	18.6667	17.6667	11.6667	17.3333	10.3333	13	22.3333	13	32.3333	10.6667	19.3333	17.3333	16.6667	16.6667	32	27	17	28	25.6667	28.3333	30.3333	36	46.3333	44	63	52	59	84	85
	5	12.3333	5.33333	7.66667	7.33333	7.33333	10	10	10.3333	11.6667	8	8.33333	10.3333	15.6667	25.3333	27.3333	11	25	13.3333	16	16.6667	11.6667	8.33333	15.6667	5	10.3333	12.3333	5.66667	27.3333	10	12.3333	10.3333	9.33333	9.33333	21.3333	16.3333	8.33333	17.6667	13.6667	12.6667	17.3333	24	24.3333	20	40.3333	31	23.3333	32	35.6667
	5	7.66667	5	6.66667	4.66667	6.33333	6.33333	4.66667	8	11	7.33333	7.66667	8.66667	11.6667	25	16.6667	4.66667	18.6667	9	15.3333	14.6667	9.66667	6.66667	11.6667	2.33333	8.33333	10.6667	3.33333	19	11.6667	5.66667	10	9.33333	6.66667	15.3333	11.6667	6.33333	17	10.6667	13	9.33333	13	18.6667	14	26	22	15.3333	23	20.3333
	11	13	12.3333	12	14	11.6667	14	13	14.6667	16.3333	14.6667	13.3333	12.3333	15.6667	31	25.3333	8.33333	21.6667	18.3333	19.3333	20.6667	17	17	16	10.3333	14.6667	19	10.3333	25	20.3333	18	16.3333	16.6667	20.6667	23	17	21.3333	25	24.3333	28	25.6667	27	34.6667	24	43.3333	40	39.6667	44.6667	43.3333
	8.66667	10	12	12.6667	14.3333	14	10	12.3333	11.6667	17	12	11.3333	16	13.6667	26.6667	26.3333	12.6667	23.3333	15	20	20	14.6667	15	14.3333	11.6667	19.6667	21	13	20	13	12.6667	14.3333	12	18	18.6667	19.3333	19.6667	19.3333	22.3333	19.6667	22	25.6667	27	20	39.3333	31.3333	29.3333	32.3333	34.3333
	8.33333	14.3333	9.66667	13.6667	15.3333	13.6667	19.3333	12	17.6667	11.6667	15.3333	14.6667	15.3333	16.3333	32.3333	24.6667	11	27.3333	13.3333	16.3333	20.3333	13.6667	16	14	12	13	21.3333	12.3333	26	13	10	16.6667	12.3333	14.6667	22.3333	20	17.6667	21.6667	22.6667	15.6667	22	20.6667	22.6667	20.6667	33.6667	31.6667	24	29.6667	27.3333
	4.66667	8.66667	9.66667	9.33333	9.33333	10.6667	11.3333	7.66667	12.6667	13.6667	10.6667	7.33333	12	14.6667	25.3333	19.3333	7	24.3333	13.3333	11.6667	14	10.3333	9.66667	13.3333	5.33333	12	22	6.66667	20.3333	7.66667	6.66667	9.33333	9	11.3333	18	12	10.3333	15.6667	13.6667	11.6667	14.3333	14	14.3333	5.66667	29.6667	23	19	16	17.3333
	12.6667	16.6667	13.3333	17	9.33333	17.6667	17.6667	16.3333	19.3333	17.6667	19	14	13.6667	20.3333	31	28.6667	15	26.3333	18.3333	23	20.3333	20.3333	13.3333	22	14	17.3333	30.6667	15	28	15.6667	20.6667	16.3333	19	20	25	19.3333	18.3333	22.3333	20	25.3333	21.3333	26	28.6667	25	36	31	29.6667	30.6667	31.3333
	20.3333	33.6667	23.3333	27.6667	26.3333	26.6667	33	23.6667	30	28.3333	26.3333	23	27.3333	26	35.6667	39.6667	24.3333	38.6667	26.3333	34	34.6667	26	28	26.3333	19.3333	27.6667	38.3333	23.3333	38	22	28.6667	27.3333	29.6667	34.6667	34	28.3333	33.3333	37.6667	36	33.3333	32.6667	33	43.3333	35	48	44	41.6667	41.3333	39.3333
	1.33333	7	6.33333	10.6667	6.66667	8	9	7	11	8.66667	7.33333	8.33333	10.3333	10.3333	21.6667	19.6667	5.33333	21.3333	9.66667	11.6667	10.3333	8.66667	7	7	6.33333	8.33333	20.3333	4	15.6667	5.66667	7	6.33333	7.33333	8.66667	15.6667	13	11.6667	10.6667	9.33333	5.33333	10.6667	7	11.6667	9.33333	21.3333	11.6667	14.3333	11.3333	12.3333
	11	14.6667	12	15.6667	16	14.3333	17.6667	16.6667	18.3333	19.6667	14	12.3333	20.6667	14.3333	27.3333	23.6667	13.3333	28.3333	13	21.3333	20.6667	13.6667	13.6667	15	11.6667	23	27	14	35.6667	17	14	15	15.6667	26	25.6667	25	20	22.6667	30	20.6667	25.6667	26	32	20.6667	34	35	31.3333	31	29.3333
	18.6667	26	21.3333	26.6667	25	18.6667	29	24.3333	31.3333	31.6667	25.3333	21.6667	24.6667	28.3333	39.3333	35.6667	19	35.6667	27.3333	32.6667	32.3333	21.3333	20.6667	23.3333	19.6667	31.3333	34.6667	25.6667	37.3333	20.6667	26.3333	27.3333	27	34	30.6667	28.6667	29.6667	31	35.3333	30	35	37.3333	41	38.6667	48.6667	43	47	41	48.3333
	23.3333	29	33	27	26	32.6667	33.3333	37.3333	37.3333	32	23.6667	30.3333	33	34.3333	45	39	34	42	30.6667	32.3333	40.6667	29.6667	30.6667	31.6667	30.3333	36.3333	41.3333	25.3333	46.3333	25	29	35	33.3333	42.3333	40.6667	42.3333	36.6667	33.6667	48.6667	43.6667	44	46	48	44.6667	56.6667	60	47	46.3333	49
	7.33333	7	10.3333	8.66667	12.3333	6.33333	12.3333	13.3333	9.33333	10.6667	6	7.66667	12	8.66667	16.3333	15.3333	11.3333	14.3333	11	11	11.6667	11.3333	11.6667	9	9	16.3333	13.6667	11	21	14	17.3333	15.6667	17	18	21	24	23	27.3333	29	26.3333	29	29.6667	33.6667	32	38.6667	36	36	35.6667	40.3333
	13.3333	12.6667	15	13.3333	16.6667	8.66667	10	18.6667	12.3333	14	13.6667	11.6667	16.6667	17.6667	17.6667	17	13	14.3333	16	13.3333	15	12.6667	13	14.3333	18	14.3333	14	14.3333	22	15.3333	14.3333	19.6667	13.3333	15	20.3333	17	16.6667	23.3333	21.3333	23.6667	19.3333	19.3333	22	16.6667	23.6667	26.3333	22	24	22.6667
	14.6667	12.6667	20.6667	11.6667	12.6667	15.6667	15.6667	15.3333	15	18	16.6667	14.3333	14	14.3333	21	17.6667	13.6667	14.6667	14.3333	17.3333	18.3333	16.6667	16	19	16	16	16.3333	12	23.3333	14.3333	16.3333	18.3333	19.3333	21.3333	22.3333	20.6667	21.3333	26.6667	19	25.3333	23.3333	25.6667	27	23.3333	30.6667	25	27.3333	31.3333	27.3333
	26.3333	27	19.3333	23	21	19.6667	24.3333	18.6667	29	23	24.6667	22.3333	24.3333	26.3333	26.3333	29.6667	20.6667	25	29.6667	24	24	28	25.6667	22.3333	24.6667	29	31.3333	33.3333	36	36.6667	39	34.3333	38.6667	40	34.3333	41.3333	33.3333	42.6667	38	46.6667	40	37	46	44.3333	36.6667	47.3333	46	48	49.3333
	31	23.6667	20.6667	23.3333	18.6667	23.6667	19	21.3333	32	26.6667	21.3333	23	27	23.3333	25	31	25.6667	25.3333	40	30.6667	33	31.6667	29.3333	27	35.3333	38.3333	44.3333	35	44	48.3333	45.3333	47	60.3333	45.3333	54.3333	58.3333	51.6667	61	55.3333	61	63.6667	58.3333	62.3333	65.3333	67	68.6667	67.3333	71.6667	67.6667
	21	17.6667	12.6667	17.3333	10.6667	15.3333	12	22	31	19.3333	15.6667	15.6667	23.6667	23.3333	17	28.6667	19	20	36.3333	21.6667	30.6667	28.6667	21.6667	25.6667	32	35	40	43.3333	40.3333	44.6667	52	52	68	56.6667	63	69.6667	54	72.3333	62.3333	69	82.6667	69.6667	77	74.6667	71.6667	79.6667	81.3333	89.6667	77.3333
	21.3333	23	8.66667	26	9.33333	12	11.6667	37.6667	44.6667	21.6667	26	22.6667	29.3333	20.3333	25.3333	43.3333	33.6667	30.3333	57	40	51	60	44.6667	57.3333	63	74.3333	86	91.6667	98.3333	110.333	116.333	111.333	137	134	141.667	161.333	139.333	150	156.333	168.333	168.333	162	179	174	167.333	177.667	173.667	194	181.667
	14.3333	14.6667	4	21.3333	9.66667	12.3333	11.3333	39.3333	43.3333	30	39.6667	34.6667	49	43.6667	53.6667	71	67.6667	70	95.3333	83	103.667	113	123.333	129.667	149	150.667	172.667	176	180	194	211.333	199.667	218	218	238.333	244.667	230	250	249.333	244	260.667	256	265.333	259.667	256	265	262.333	268	264.667
	17.6667	20.3333	15	32	18	26.6667	40	62.3333	82.3333	72	88.6667	86	109	118.333	125.333	149.333	153	149	177.333	173.333	176.667	198	192	208	223.333	222	240.667	261.667	249	255.667	271.667	276.333	291.667	277	295.333	299	295	306.333	303.667	309	310.333	311.667	320.333	325.333	325.667	331	324.333	330.667	316.333
	11.6667	9.66667	8	27	18.6667	21	37.6667	67.3333	66.3333	71.3333	87	93.6667	116	143.667	156.333	180.667	184.667	177	207.667	211	221.333	242.667	243.667	245	265	273.667	278.667	296	302.333	302.333	310.667	314.667	328.333	317.667	329.333	342.667	336	341.667	349.333	347	347.333	348.667	350.333	357	343.667	348	341	344.333	359.333
	52.3333	62.3333	85.3333	118.333	118.333	144.333	173.333	201.333	195	206.333	226	218	241	260.667	255.667	262.333	260.333	269	278	273.333	282	299	286.333	297.667	309.667	303.667	304.667	320.667	309	320.333	309.333	322.333	323.333	322.333	316.333	326.333	322.333	314.333	322.333	321.667	318.667	318.667	333.667	319	324	329	304.333	321.333	322.667
	10	7.66667	5.33333	18	13.6667	24.3333	37.6667	55.3333	70	65.3333	92.3333	100.333	128.667	150.333	171.333	193.333	191.667	196	211.667	216.667	232.667	248.667	243	264.333	268.333	274	280.667	295.667	296.333	304	310	311.667	317.333	313	313.667	311.333	319	319.333	328.333	317.333	333.667	327	310.667	324	303	314	312.667	323.333	312.333
	9.33333	9.66667	4	15.3333	4.66667	12	22	46.3333	59.6667	58.3333	87.6667	91	136	161.333	162	200.667	195.333	206.667	238.667	237.333	252.667	271.667	275.667	274.667	301.333	317	311	328	328.333	335.667	343.333	349	337.667	342	354.667	354.667	346.333	346	349	350.667	359.333	345	340	356.667	355.333	349.333	363.667	352.333	346.667
	9	6.66667	0.333333	7	2.66667	4.33333	6.33333	25.3333	36.6667	37.3333	56.6667	57.3333	85.3333	101	116	144.667	150.667	172.333	203	212.333	216.667	251.333	261	274.667	291.667	299	314.667	328.667	331	340.333	336.667	349	343	344.667	348	348.667	355	353	357.333	349	372	362.667	362.667	366.667	349.667	359	365.667	357.333	351.333
	6	5	0	5.33333	1	1	1	17	16.3333	10	21.3333	15.3333	30	34	39.3333	74.3333	77.6667	94.3333	122.333	152.667	183.333	212.333	231.667	263.667	271.667	273	301.667	308.667	328	331.333	333	346	343	349.667	352	365.667	356	351.667	366	366.667	366	353	375.333	372.333	366.333	367.333	370.667	366.667	367.667
	7	6	0.333333	6.66667	0.666667	1.66667	2	20.6667	18.3333	9	17.6667	12.3333	23	23.3333	19.6667	37.3333	35.6667	41.6667	66.6667	66.6667	78	98	122.667	157	193.333	221	250	278	279	318	312.667	315.333	338.667	341.667	333.333	344	355	356	346.333	369.667	367	358.667	371.333	367	376	358.667	378.333	379	366
	8	7	1.33333	4.33333	1.33333	3.33333	2.33333	20.3333	20	14.3333	28	17	25.3333	30.3333	28.3333	43	37.3333	46	70.6667	61	79	109.333	123	150.667	200.333	231.333	279.667	296.333	310	326.333	350.333	338.333	343.333	343.333	330	323.667	332.667	324.333	324.333	318.667	315.333	318	316.333	306.667	314.667	321.667	334.333	338.667	329.333
	8.33333	4.66667	0	5	0.666667	0.666667	0.666667	15	13	6.66667	11	4.66667	11	9.33333	4.66667	18.3333	11	12	32.6667	18.3333	29	43	50.6667	67.3333	106.667	134	173.333	206.667	227.333	264	283	299	326	343.333	345	357.333	361.667	372	355	374.667	379.333	364	372.667	373.333	375.667	378.667	373.667	367	370.333
	10.6667	8.66667	1.33333	5.33333	1.33333	3.33333	3	15	16.3333	8.66667	16	7.66667	15	12.3333	9.33333	23.6667	17	14	43.6667	22	35.6667	42.6667	51	54	83.6667	102	124.333	152	160.333	192.333	231.333	240	291	301.667	321.333	340.667	341	339	334.667	343	342	317	324	318	318.333	321	324.667	315	313.667
	7.66667	6.66667	2.66667	5.66667	1.66667	5.33333	1.66667	16.3333	17.6667	7	14	7	13.3333	11.6667	7.66667	20.6667	9.33333	11.3333	41.3333	13	25	32.6667	27.6667	31.3333	49.3333	55.3333	67	82	89.3333	113.667	132	155.333	191	208.333	249.667	268	295.667	316.667	334.667	323	339.667	338	331.333	314.333	317.333	321.667	310	307.333	319.667
	9.33333	5.33333	1	6	2	2.33333	1.33333	13	12.6667	9	10.3333	3.33333	10.3333	9	7	15.3333	8	8.66667	22.6667	8.66667	12	17.6667	16.3333	16.6667	30	37.3333	39.3333	46.6667	53.3333	70.3333	78.6667	88.6667	114	114.333	146.333	160	180	221.333	230.667	256.667	274	310	329	335.333	352	338	341.667	348.333	350
	9.66667	5.33333	1	5.66667	2.66667	1	1	14.3333	17.6667	8	9.33333	4	10.3333	12	5	22.6667	11	7.66667	34.6667	14.6667	18	24.3333	25.6667	19	39.3333	39	52.6667	48.3333	54	68	90.3333	93.3333	107	115.333	133	152	159.667	186.667	208	236.667	252.667	285.667	314.333	317.333	333	326.667	335	338.667	333.333
	7	3.66667	0	4.33333	0.333333	1	0.666667	9	13.6667	5.66667	5.33333	2.66667	8.33333	8	1.66667	12.3333	5.33333	4	21	7.66667	9.66667	13.6667	10.6667	9.66667	21.3333	23	33.3333	31.3333	39	46.6667	58	65.3333	82.6667	83	104.333	115	118.667	130	163.667	162.667	173	197.333	222.333	234.667	251	286.333	311.667	320.333	344.333
	11	6.33333	2.33333	5.33333	4	3.66667	2.66667	11	15.6667	8	7.66667	5.66667	10.3333	11.6667	6.33333	19	12	8.66667	28	18	15	16	21.6667	21	32.6667	33.6667	46	43.6667	53	69	82	79.3333	99.6667	103	121.333	133.667	132.333	154.667	159.333	174.667	156.333	189.333	201	214.667	227	252	276.667	297	312.333
	7.33333	4.66667	2.33333	7.66667	2.33333	2	2.66667	10.6667	13.3333	6.66667	4.66667	5.33333	8	9.66667	5	12.3333	8	6.33333	18.6667	11	12	11.6667	9.66667	12.6667	23.6667	19	34	27.3333	38	44.6667	57.6667	52.3333	78.6667	72	88.3333	99.3333	101.667	104.667	119	125.333	118.333	126.667	136.333	151.333	150	165	170.333	176.667	200
	12	9.33333	4	10	5.33333	5.33333	7.33333	15	21.3333	17	14.6667	10.3333	17.3333	12.6667	11.3333	23.6667	15.6667	7	30.6667	15.3333	14.6667	21.6667	20	23.6667	30.6667	38.6667	41	45	49.3333	52.3333	63	66.3333	86.3333	80.6667	98.3333	120.333	114.667	145	168.333	180	184.333	203	213.333	218.667	246	240.667	243	247.333	250.667
	11.6667	7.66667	8	12	8.66667	8	7.33333	13.3333	18.3333	16.3333	10.3333	8.66667	14.6667	19.3333	9.33333	22.6667	15	15.6667	23.3333	19.3333	14.6667	25.3333	22.3333	19.6667	33	37	42	48.3333	50	49.6667	62	69.6667	82.6667	83.3333	94.3333	105.667	90.6667	101.667	111.333	112.667	107.333	129.333	127	128.667	134.333	141.667	145.667	146.333	141.667
	8.33333	3.66667	2.33333	6	2.33333	2.66667	3.33333	8.33333	13	7	5.33333	7	8	13.3333	6	9.66667	10	5.66667	9	10.3333	14.3333	11	14.3333	12	17.6667	22	28.6667	29	32	40.3333	39.6667	40	50	48.6667	53.6667	70.6667	63	65.6667	79.3333	76.3333	72.6667	84.6667	89.3333	93	94.3333	93.6667	112.667	101.667	102.667
	13.6667	11.3333	6.33333	10	7.66667	4	9	13.6667	16.3333	12.3333	9.66667	10.3333	10.6667	18.6667	12.6667	19.6667	13.6667	12.3333	21.6667	14	19.6667	22.3333	27	27	34.6667	35.6667	42.6667	45	52.6667	60.6667	66	71	78	86.3333	87.3333	95	96.3333	103.667	105	115.667	102	118.667	113.667	118.667	112	126	136	135.333	123.667
	13.6667	11.3333	7.66667	11	9	7.66667	6.33333	14	18.6667	17.3333	15.3333	9.66667	13.6667	17.3333	13.6667	21	16	18	25.3333	18	19.6667	24.6667	20.6667	27	36.6667	36.6667	44.6667	51.6667	57.6667	62	71.6667	75.6667	81	78.6667	86.3333	101.667	98.3333	99.3333	101	111.333	102.667	113.333	115	123.667	118.667	117.667	132.667	127.667	130
	16.3333	10.6667	9.66667	12.6667	14.3333	9.66667	6	14.3333	16	11.3333	12.6667	13.6667	12.3333	12.6667	11	18.3333	14	15.3333	21.3333	12.6667	16.3333	17	15.3333	25	32.6667	27.3333	38.6667	34	36.6667	54	56	53.3333	72.6667	68.3333	68	80	81.6667	85.6667	87.6667	91.3333	82.6667	83.3333	92.3333	88	92.3333	98.3333	106.667	98.6667	104.333
	5.66667	7.66667	3.66667	2.66667	4.66667	8.33333	4.66667	3.66667	6.66667	9.66667	8	9.33333	5	6.66667	3	6	3.66667	5.33333	5.33333	3.66667	10.3333	7.66667	2.66667	5	2.66667	5.33333	7.33333	5.33333	10	6.33333	9	9.33333	7.33333	16.3333	9.66667	10	17.3333	19.3333	15.6667	16	22.3333	24	24	26.6667	34	34.6667	38.3333	32.3333	35.3333
	20	17.6667	17.6667	12	14	20.3333	11	13.6667	18	23.6667	16.6667	22.3333	15.6667	24.6667	8.33333	17.6667	11	11.3333	14.6667	17.6667	26.3333	18.6667	8.66667	19	11	11.6667	26.6667	24.3333	33.6667	32	39.3333	39.3333	40.6667	51	57	58.3333	79.3333	78.3333	86	91	100	119	117	121.667	127	145.333	150	151	156
	5.66667	4.33333	9.33333	3	4	8	1.66667	2.33333	8.66667	7.33333	7.66667	10	1.66667	11.3333	1.66667	5.33333	1.33333	3.66667	9	6.33333	12.6667	5.33333	2.33333	11.3333	8	9	18.3333	17.3333	24.6667	29.6667	32.6667	38.3333	34	48	52.3333	59	73	74	79.6667	95	91	104.667	113.667	113.333	116.333	136.333	138	134	135
	8	6.33333	8.33333	2	5.66667	8.33333	3	3.33333	10.6667	11.3333	6	9.33333	3.66667	12.3333	1.33333	6	2.66667	3.66667	5.66667	6.33333	23.6667	8.66667	11	22	18.6667	27.6667	35.3333	36.6667	55.6667	56	70	75.3333	72.3333	85.6667	101.667	100	112.667	123.333	129.667	137.333	145	137	164.333	165.333	172.333	177.667	189	192.667	186
	18.6667	12.3333	15	4.66667	8.33333	11.6667	4.33333	6.66667	13	15	12	14.6667	8.33333	17.3333	4	8.33333	4.33333	8	8	12.3333	24.3333	10.3333	10.3333	18.6667	22	27.6667	42.3333	39.3333	68	69	100.667	99.6667	102.333	117.667	154.667	161.333	188	184	201.333	211	215.333	229	234.333	239	260	255.333	261.667	270.333	263.667
	14.6667	8.66667	12	6.33333	10.6667	9.33333	4.66667	3.33333	12	18.3333	9	16.3333	5	15.3333	2.33333	8	4	6.66667	11.3333	12	28.6667	12.6667	14.3333	31	33.6667	46.6667	55.6667	55.3333	86.3333	85.3333	107	112	114.667	131	147.667	145.667	169.333	180.667	183.667	183.667	209.333	201.667	210.333	214.667	228.667	225.333	247.667	237.333	237
	18.6667	7.66667	14	4.33333	6.33333	9.66667	3.66667	3.33333	15.3333	14.6667	10.3333	18.3333	7	16	2.66667	7.33333	2.33333	4.66667	12.6667	13.3333	22	10	2.66667	10.3333	7.33333	16	25	31	58	56.6667	74	85.6667	82	115.333	133.667	141.333	161	168	179.667	193.333	203	209	205.333	222.667	239	223	242.333	241	244.667
	10	6.66667	10	2.66667	5.33333	6	1.66667	3	9	10.6667	5	8.33333	5	10	1	2.33333	1.66667	4	8.33333	4	12.3333	4.33333	1	3.66667	0.666667	3.33333	7.33333	9.33333	23.6667	13.6667	18.6667	27	26.3333	40	48.3333	64	78.6667	98	96	107	135	137.333	136.333	144	161.667	160.667	188.333	172	176.667
	18	11.6667	10	6.66667	6.66667	12.3333	4.33333	7	13.6667	12.6667	7.66667	17.6667	6.33333	16.6667	3	7	5	5.66667	12.6667	13	19.3333	7	2.33333	10.3333	3	6.66667	10.3333	17	22.3333	21.6667	26.3333	32.3333	33	53.3333	60.6667	74	97.3333	119.667	134	144.333	167.667	178.333	185	203.333	219	225	242.333	232.333	240.667
	7.66667	7.66667	8.33333	3.33333	5.66667	7.33333	1.33333	3.66667	7.33333	8	4	9.33333	3.66667	10.3333	1.33333	5	1.66667	3	9.33333	7.66667	15.6667	5	1.33333	5	1	1.33333	4.33333	6.66667	7.33333	8.33333	7.66667	9.33333	9.66667	20.6667	17	25.3333	43	51	70.6667	78.6667	86.6667	104.333	113.333	123.667	154	162	172.333	178.667	184.667
	17.3333	10.3333	12	5.66667	8	13	2.33333	7.66667	12.6667	11.6667	9	16.3333	7.66667	14	4.66667	9.33333	3.33333	6.66667	10	14.3333	22.3333	10.3333	3.33333	9.66667	1.33333	3	10	9	14.6667	12	12.3333	9	13	27	20.6667	34	41	56	65	98.6667	118.667	136	150.333	164.667	202	220.667	233.333	241.333	250.667
	20.6667	15.3333	12.6667	7.33333	7.66667	14	1.66667	7	16.3333	16	8	20.6667	8	11.6667	3	11.6667	2.66667	7.33333	13	14.3333	31.3333	12	2.33333	8	2	2.66667	8.33333	13.6667	16	13.3333	9.66667	4	11	23.6667	16	25.3333	27.6667	40.6667	47.6667	74.3333	101	108.333	149.333	174.667	204	221	241.667	256	274.333
	25.3333	13	12.6667	13.6667	8.33333	16.6667	2.33333	6.66667	19.6667	18.6667	12	29	15.6667	16.3333	2.66667	12.3333	5.66667	7.66667	23.6667	21	27.3333	18	2.66667	9.33333	3.66667	3.33333	7	17.6667	14.3333	10.3333	7	4	6	21.3333	10	15	16.6667	33.3333	42.3333	68.6667	72	99.3333	130.333	168.667	219.333	236.667	268	286	301
	19.6667	13.3333	12.6667	9.33333	7.33333	19.6667	1	8.33333	15.6667	15.6667	8.33333	27.6667	12.6667	17.3333	1	9.66667	3.33333	5.66667	20	20.6667	28	16.3333	1.66667	6.33333	0.666667	0.666667	7.66667	14.6667	13	7.66667	8	2	7.33333	23.3333	15.6667	23	43.3333	72.3333	93.3333	134	151.667	176	206.667	218	249.333	275	285.333	299.667	301.333
	17.3333	11.3333	14	7	6.66667	19.3333	1	8.66667	15.3333	12.3333	8	23.6667	11.3333	16.6667	2	7.33333	3.66667	3.66667	17.6667	19	25.6667	10	1	6.33333	1	0	4.33333	12	12	5.33333	5.66667	0.333333	1.66667	8	0.666667	6	4.33333	12.6667	11.3333	14.6667	9	11	12	14.3333	39.6667	77.6667	121.333	176.333	231
	19	13.3333	13.6667	7.66667	7	20.6667	1.66667	6.66667	17.3333	11	9	21	11	16.3333	1.66667	9	4	6	11	17.3333	25.3333	10	2.33333	8.33333	4	5.33333	8.66667	13	15.3333	8.66667	9.33333	5.66667	9.66667	16	8.66667	14.6667	12	22.6667	18.3333	29.6667	25.6667	22.6667	27.6667	42.3333	56	85.3333	108.333	129.667	161.667
	25.3333	20	19.3333	14	11.3333	23.6667	6.33333	11.3333	23	15.6667	15.6667	32.6667	17.6667	26	5.66667	14.3333	6.66667	12.6667	19.3333	24.6667	32.6667	19.3333	6	10.3333	3.66667	6.66667	17	21.3333	19.6667	12	11.6667	6.33333	9	18.3333	11	17	18.3333	18.6667	21.3333	27.6667	23.6667	25	23.3333	26.6667	37	53.3333	61.6667	70.3333	94.3333
	16.6667	21.3333	15.3333	16.3333	14	24	12.3333	16.6667	25	15.3333	15	23.3333	22	19.3333	10.3333	12.6667	11.6667	14.6667	14.3333	20	22.6667	13.6667	11.3333	16.3333	8.66667	13.6667	18.3333	18.6667	19	13.6667	16	12	12	16.3333	14.3333	13.6667	15	18.3333	20	26.6667	18.6667	18	17	18.6667	22.3333	38.6667	41	34	48.6667
	30.3333	29	24.6667	23.3333	24.3333	37	18	25.6667	25	28.6667	24.3333	41.6667	34.6667	34	25.3333	24	25.3333	22.3333	30	35.6667	33.6667	32.6667	24.3333	26.6667	14.3333	27	26.6667	32.6667	25.6667	25.3333	27.3333	23.3333	18.6667	29	22.3333	23.6667	29.3333	28.6667	36	39	30	33.3333	34.3333	35.6667	34	48	50	48.3333	54.6667
	30	31.3333	26.3333	25.3333	25.6667	25	21	24.6667	24.3333	27.6667	24	26.3333	26	24	19	22.6667	23	21.6667	25.3333	22	28.6667	22.6667	21.6667	28.3333	22	21.6667	20.6667	24.3333	25.3333	21	24.6667	26.3333	16.6667	20	24.6667	23.6667	22.6667	19	28.3333	27.3333	25.3333	23.3333	27	30	35.6667	29	30	27.6667	31.3333
	22	20	12.3333	13.6667	11.3333	21	10	13.6667	17	12.6667	12.3333	22.3333	15	18	8	10.3333	11.3333	13	15	15	24.3333	17.6667	10.3333	14.6667	9.66667	9.33333	15.6667	15.6667	13.3333	12.6667	13.3333	9.33333	9.33333	13.3333	7.66667	15.3333	12.3333	10.3333	12	23.3333	16.3333	10.3333	17.6667	16	16	21	18.6667	13	25
	21.6667	20.3333	14.3333	18	12.3333	16.6667	11	12.6667	18.3333	18.3333	16	16.6667	19	20.6667	11.3333	20.3333	12	17.3333	15.6667	19.6667	21	12.6667	15.3333	13.3333	14	16.6667	19.3333	23	18.6667	12.6667	14	13	13.6667	18.6667	11.3333	13.6667	15	13.6667	14	22.6667	18	18.3333	15.3333	19.3333	16.6667	20	21.6667	21	17
	18	14.6667	18.3333	14	12	20.6667	12.3333	15	17.3333	16.6667	11.3333	12.6667	14	13.3333	12.6667	11.3333	14	14.6667	13.6667	15.3333	15.3333	18.3333	12.6667	16.6667	14.6667	12.3333	14.6667	20	17.3333	19.3333	18.3333	17.3333	13.3333	21	20.6667	20.6667	18	20.3333	22.6667	20.3333	26	28	23	27.3333	28.6667	33	29.3333	30.6667	28.6667
	19.6667	8.66667	17.3333	13	15	14	11	8.33333	15.3333	15.3333	12.6667	15	12.3333	14.6667	10	9.66667	9.66667	12.6667	11.6667	13	21.3333	11.6667	7	13	9	12.3333	11.6667	12	17.6667	17.3333	14	19.3333	18.6667	27.6667	25.3333	23.6667	25.6667	24.3333	24.3333	30	30	29.3333	30.3333	36	32.6667	35.3333	29.6667	39	38.6667
	19.5	4.5	8.5	54.5	7.5	41.5	16.5	26.5	17.5	4.5	11	16	28.5	23	29	14	37.5	53.5	11	47	36	13	14	45.5	39.5	34.5	23.5	27.5	61.5	45.5	39	51	55	62	69	64.5	81.5	71.5	90.5	101.5	92	109.5	97.5	136	118	129	125.5	155.5	151
	25	13	14	44.5	14.5	33.5	18.5	31	18.5	11	15	29	31	31	29.5	23.5	41	42	21	47.5	47	27.5	34	62.5	63.5	42	44.5	47	65	62.5	53	68.5	74	81.5	99	83	86	92	103	114	101.5	120.5	102.5	134	122	136.5	120	138.5	137.5
	14.5	7.5	6	32.5	6.5	30	12.5	18	16.5	3.5	7.5	17	23.5	21.5	22.5	13	29.5	37	15.5	52	49.5	28	43	63.5	63.5	58.5	61.5	60.5	89	85	92	103	108	120	133	139	142	124.5	151	156.5	153	161	138.5	177.5	173	179.5	165	173	172
	8.5	7.5	5	38	4	25.5	11	18	16.5	3.5	10	22	21.5	29.5	38.5	28.5	54.5	69	46	72.5	85	65	103	127	116.5	136.5	134.5	133.5	144.5	159.5	170.5	179.5	177	179.5	211	206	220.5	212.5	219	209.5	224.5	224.5	225.5	233	245.5	248.5	243	227.5	236
	8.5	9	8.5	31.5	9.5	26.5	19.5	22.5	21	16.5	17.5	29.5	36	35	41	37.5	57	58.5	61.5	74.5	99.5	82.5	115.5	135	105.5	119.5	119	141	134	138.5	159	154	148	179	198	181.5	196.5	192.5	214	197	196.5	207	204.5	225	212.5	217	218.5	217.5	216.5
	9	7.5	9.5	22.5	9.5	21.5	7.5	20	17	11	21.5	18.5	26	29	29	29	49.5	47	48	52	70.5	54	71.5	89	71.5	79.5	94	91.5	104.5	110.5	106	114	114	125.5	138.5	119.5	124	125.5	140	131.5	132	145	135	152	149.5	134	148.5	150	152
	7	7	5	24	6	24	15.5	19.5	19.5	12	19	24.5	33.5	34.5	35.5	41.5	52.5	70	68	78	95	76	107.5	117.5	115	133	128.5	132.5	140.5	141	145	151	168.5	167	189	172	171.5	180	186	189.5	176.5	187.5	199	208	200.5	203.5	199	213	225.5
	6	4	3.5	21	3.5	25.5	8	23	22.5	18	21	28.5	43.5	46.5	47	54	69	89.5	87.5	100.5	108.5	108	125.5	136	134	165.5	145.5	167.5	183.5	172	191	176.5	185	193	208	203	205.5	202.5	214	208	213.5	217.5	231	220.5	225.5	235	237	234.5	237.5
	5.5	6.5	6	22	7.5	24.5	8.5	16.5	13.5	8	13.5	24.5	27.5	28.5	27.5	25	39	47.5	33.5	55.5	58	48.5	66	90	84.5	94.5	95.5	98	96.5	106	119	125	123	147	161.5	151.5	174.5	144	163.5	168	170.5	178	196.5	205	190	209.5	197.5	210	212
	6.5	11.5	9	28	9.5	18.5	12.5	18.5	16.5	9.5	14.5	21.5	25	21.5	16.5	18.5	25.5	35	31	39	58.5	45	65.5	88.5	71	96	112	113.5	128.5	129.5	145.5	161	162.5	184	213.5	196	231	225	220.5	232	231	240	235.5	266.5	260.5	259	255	287.5	274.5
	0.5	3.5	3	25	3	18	5.5	12.5	11.5	1.5	4.5	8	13	12	9.5	7	16	25	15.5	34.5	47	35.5	65	107.5	86.5	117.5	130.5	141	159	178	206.5	215	226	252.5	288.5	271	303.5	289	294	310	291.5	316	301	328	318.5	336.5	330.5	338.5	354
	4	2.5	8.5	23.5	5	16.5	7.5	12	12.5	5.5	7.5	11.5	11	12	7.5	8.5	11	23	8	20	15.5	12	22.5	37	31.5	38.5	37.5	37	55.5	60	66.5	83	81.5	103.5	133.5	117	148	133	154.5	146	143.5	169.5	172	166	177.5	184	184	210	188
	5.5	6.5	3.5	26.5	2	24	10	13	16	1	4	16	13.5	14	14	12	23.5	24.5	10	36	30.5	17	29.5	46	45	53	56	76.5	91	101.5	124.5	140	150	166	211.5	212	241.5	235.5	251.5	247.5	240	266	261.5	286	270.5	281.5	284.5	298	286
	9	4	7.5	33	5.5	24	10.5	19.5	19.5	3.5	6	16.5	22	13	22.5	17	28	33	8.5	36	28.5	14.5	21.5	45.5	49	42	48.5	47.5	83	86	116	121.5	134	160.5	197	209	230	208	225	230.5	235.5	264	242	265.5	265	253	252.5	276.5	273
	7.5	6	5.5	37	6.5	22.5	14.5	18.5	16.5	3	4	20.5	20.5	18.5	25.5	18.5	24.5	33	8	35.5	22	8.5	14.5	29	29.5	24.5	19.5	28	41	37.5	51	60.5	67	92.5	119.5	116	140.5	141.5	167	157	169.5	210	163	203	201	208.5	192	230	201
	15.5	12	18.5	50	14.5	35.5	27	29	22.5	11.5	16.5	26.5	34.5	24	31.5	26.5	39.5	41.5	19.5	43.5	39	18	21	39	32.5	30.5	26	28.5	32.5	26	29.5	36.5	40.5	45	61	55	70.5	66.5	78	72.5	76.5	106.5	89	115	118	102	95	139.5	123
	23	19.5	24.5	55.5	20	39	30	37.5	30	26	17.5	31	33.5	34	40.5	29.5	44	42	21.5	44.5	31	27	25	48	40	34.5	24	33.5	35	29	24	31.5	37	48.5	44	37	44.5	46.5	49.5	47.5	55	68	47.5	71.5	64.5	71	70.5	78	85
	11.5	5	9.5	37	8	28	15	26.5	17	9	12.5	23.5	21.5	24.5	33	18.5	33	40.5	14.5	40	34.5	17.5	16.5	28	31.5	30.5	17.5	20	30.5	25	24	27.5	27	37	40.5	40.5	52.5	45.5	54.5	56.5	54	82.5	71.5	110	107.5	115.5	112	146.5	142
	12.5	9	12	40.5	16	36.5	24.5	24.5	21.5	10.5	14	26.5	24.5	22.5	30	13.5	32	32	12	33.5	27	19.5	13	32	23.5	24	11	15	24.5	12	18.5	24	25.5	32	25	26	27.5	27.5	31.5	31.5	48	84	71	122	137.5	137.5	138.5	175.5	173.5
	25.5	17	20.5	43	15.5	31.5	28.5	31	25.5	15	20.5	26	19	28.5	27	21	29	34.5	22.5	32.5	20	22.5	19.5	37.5	34.5	26.5	23	29.5	24	27	18.5	24.5	30	31	33	32	32.5	28	29	28	40.5	55.5	39	62	80.5	92.5	84	123	125.5
	12.5	9	7.5	30.5	9	25.5	13	18	13.5	3.5	9	20.5	10.5	17.5	21	4	17.5	24	9.5	27	14	18	14.5	23	18	16	10	8	21	10.5	12	19	20	19	23	23.5	25.5	21	27.5	24.5	27.5	49	40.5	62	76	85.5	78	110.5	104.5
	15.5	16	17.5	40	14	34.5	19	26.5	23.5	16.5	16.5	32.5	26	19.5	31	14	28	31.5	19	32.5	23	14.5	18.5	28.5	27.5	21	16.5	16	25	15	18	25	35	34	25	24	21.5	30.5	32	34.5	37.5	66.5	56.5	92	115.5	120.5	145.5	152	157.5
	26	25.5	29	42.5	25	31	26.5	41.5	27	16.5	28	31	35.5	34.5	44	26.5	33.5	39.5	26	40.5	28.5	24.5	22	38.5	30.5	30.5	35	28	32.5	32.5	27.5	31.5	38.5	34	37.5	35.5	42	39.5	35.5	38	34.5	49	34.5	42	47	46.5	54	41	48
	10	14	12	17	10	21	20.5	25	20.5	8.5	9.5	17	21.5	19.5	16	8.5	14	16.5	15.5	17	13	12	11	15.5	20	16	15.5	13.5	15	11.5	14.5	12.5	20	20.5	18.5	16	17	15	17.5	14.5	18	21.5	14	15	18	22	19	18	26.5
	10	9	8.33333	14	11.3333	15	16	17.6667	16	20.6667	21	28.3333	37	30.6667	30.3333	31.3333	36.6667	40.6667	42.6667	41	49	48.6667	47.6667	49.3333	45	48.6667	53	50	45.3333	52	53.3333	53.3333	52.6667	54	52.3333	53.3333	59	64.3333	63.3333	67.6667	67.3333	68.3333	67.3333	71	69.6667	74.6667	64.3333	66	78
	9	11.3333	14.3333	17.3333	14	16.6667	18	18.6667	21.6667	28.6667	26.6667	26.6667	37.3333	32	31.3333	34.3333	30.6667	44	38.6667	43.6667	41.3333	50	59	54	51.6667	63	53	49.6667	50.6667	53	59.3333	54.6667	55.6667	58.6667	62.6667	57.6667	57.6667	65.3333	74	64.6667	68	80.3333	84.3333	78	77.6667	81	84	78.6667	79.3333
	18	26.3333	24.3333	37.3333	35.6667	45.3333	45.3333	47.6667	51.3333	59	64	74	77.6667	76	88.3333	75.6667	86.3333	94.6667	82.6667	89	93.6667	95	96.6667	106	111.333	117	115.333	124.333	127	125.333	136	133	132.667	128.667	126.667	146.333	136.667	143.333	147.667	134	147.333	151.667	163	156	156	168	164	156.667	161
	13	23.6667	26.3333	31.3333	34	43.6667	43	48.6667	52	57.3333	61.6667	75	77	80	87	83.3333	78.3333	83.3333	85.3333	92.6667	89	96.6667	94	104.667	98.6667	95.3333	100	91.3333	89.6667	97	88.3333	106.333	101	100.667	98.3333	116.667	106	119.667	119.333	117.333	125.333	132	129.333	129.667	125.667	135.667	125.333	114.333	120.333
	5	8.33333	8.66667	7.33333	13.3333	11.6667	17.3333	22	30.6667	30.6667	37.3333	50	57.6667	59.6667	62.6667	60.6667	65	72.3333	73	69	81.6667	80	82.3333	85.6667	86.6667	93.3333	80.3333	88.6667	74.3333	80	90.6667	100	97.3333	98.6667	104	103	99.3333	102.667	120	124.333	111.667	111.667	123	123.667	134.667	132	130.667	128	122.333
	8	11	10.3333	13.6667	17.6667	21.3333	23.3333	28.3333	30.6667	38.6667	43.3333	49	62	61.6667	72.3333	77	82.3333	94	93.6667	93	107.333	113	106.667	102.333	102	110.667	105.333	112.333	98	103.333	109	111.333	107.333	112	120	113.333	116	122.333	123.667	118.667	129.667	138	133.333	146	151.667	146	133.333	123.333	128.333
	2.66667	10	9.33333	11	22.3333	24	26.3333	32.6667	34.6667	43	49.3333	68	88.6667	85	97.6667	110.667	120	125.333	126.667	128.667	136	142	140.333	138	145.333	160	156.667	154.667	140.333	143.667	147	146	158.333	153.667	148	162	154.667	170.333	166.667	163	170.667	191	179.333	192	196.333	196.333	183	177.333	162.667
	3.66667	4.66667	6	7.33333	14.6667	11	13.3333	17	21.3333	27.3333	36.3333	37.6667	48.6667	56	61	81	91.6667	104.333	101	121.333	119	133.333	132.333	143	153.333	154.333	149.333	161	153.667	149.667	181.333	169.333	164.667	166.333	162	166	165.667	180.333	173.333	177	170.667	199.667	195	210.667	213.667	227	241	212.667	227
	2.66667	4	2	1.33333	9.33333	4.33333	9	4	4.66667	9.66667	11.3333	14.3333	23.6667	31.6667	40.3333	52	49.6667	79	81.6667	86.6667	91	108.333	114.667	120.333	140.667	138.333	140	151.667	148.667	168.333	161	153.667	167	156	158	159.333	176.333	180.667	186.333	185	191.667	203.667	220.667	222	250	249.667	269.333	272.333	257
	4	7.33333	4	1.33333	13.3333	6.66667	9.66667	8.33333	2	13	14.6667	15.6667	18.3333	18.6667	22.3333	26.3333	28.3333	45.6667	60	64	64.6667	101.333	108.667	126	149	172.667	165.333	176	186	183.667	195	199.333	202.333	199.333	203.333	189.667	192	195	196	190	205.667	209.667	229.333	251.333	269.333	290.667	310.667	312	308
	8.33333	8	7	3.33333	20	10	13.6667	10.6667	3.33333	12.3333	18.6667	17	10.3333	15.6667	19	21.3333	20.3333	59.3333	74.6667	114	136.667	180	204.333	203	246.333	251	239	253	263	272.333	267.333	273.667	261.333	250.667	241.333	244.333	246	246.333	236	226	236.667	242	246.333	252	268.667	314.333	320.667	322.667	327
	6	6.33333	3.33333	2.66667	20	5.66667	10.3333	8.33333	3.66667	12.6667	17.3333	16	12.3333	13.6667	14	15	15.3333	28.3333	31	46	60	85.3333	115	109	184.667	195.667	204	239.333	245	254.667	277.667	291	304	289.667	304.333	311.667	308.667	305.333	319	314.333	318.333	318.667	324.333	310.333	314.667	334.667	340	364.333	361.667
	5.33333	5	3.33333	0.333333	18.6667	5.66667	10	6.66667	0.666667	10	14	13.6667	7.33333	7.33333	10	6.33333	8	14	21	16.6667	30.3333	49	76.6667	82	129.333	153.333	182.333	203	202.667	209.333	252	248	263.333	264.333	275	275.333	294.333	288.333	292.667	294.333	296.667	296.667	292.333	297	296.667	312.667	332	337.667	344
	5.33333	7.33333	3	1.66667	19	4.33333	10.6667	9	2.66667	11	13	15	8.66667	8.66667	10.3333	5.33333	7.66667	15	20	18	18.3333	27.6667	34.3333	41.6667	65	74.3333	85.6667	108.667	117.333	129.667	154.667	156.333	173	165	191.333	195.667	219.667	211	233	237	247.333	248.667	239	247.333	243.333	272.667	291.333	306.667	330.333
	4.66667	5.66667	3.33333	1.33333	14.3333	4.66667	6	3.66667	2	9.33333	14	13.6667	5.66667	10.6667	12.6667	7	7.33333	10.3333	16.3333	11	10	15.6667	20	20	22.3333	33.6667	34.6667	55	69	79	90	119	138	138.333	154	179	196.333	199.333	211.333	223.333	234.333	220.333	226	222.667	219.333	222.333	228.667	254.667	283.667
	5.33333	8	5	3	16.6667	5.33333	8.33333	7	5	12.6667	12.3333	16.3333	9.66667	12	12.3333	6	11.3333	12	18.6667	11	13.3333	13	23.6667	21.3333	20.6667	22.6667	25.6667	42.3333	42.6667	48	63.3333	82.3333	89	106	128.333	138	156.667	158.333	168.333	168.667	180.333	184.667	179.667	175	175	176.333	172.333	190.333	220
	8.33333	12.3333	10.3333	7.33333	19	11	11.3333	11	13.3333	19.6667	18	22.6667	16	17.6667	24.3333	15.6667	17	21	28.6667	16	20.6667	24.6667	35.6667	28.6667	23	31.6667	35	47	48	45.3333	61	77.3333	87.3333	103	119	137	155	163.667	168.667	163.667	176	185.333	177.333	181.333	194.333	183.333	199.667	213.667	228.667
	14.6667	15.3333	11.3333	11	22	16	19	16	14.3333	28.3333	22.6667	27.6667	16.6667	22	23.6667	16	21	25	30	18.3333	22.6667	23.6667	34.3333	30.6667	22.6667	29.6667	34	36.3333	34	35.6667	43.6667	50.6667	47.6667	57	61	65.6667	76.3333	71.3333	76.6667	72.6667	77.3333	90	93.3333	90	97	99	118.667	119	140
	10.3333	13.3333	11.3333	6.66667	17.6667	10.6667	11.6667	10.6667	7.66667	17.6667	19.3333	20	12.3333	17.3333	18.6667	9.33333	12.3333	18	21	8.66667	15.3333	15.3333	24	20.6667	12.3333	22.3333	19.6667	20.6667	22.6667	22.6667	22.6667	20.6667	25.6667	24.3333	34	39.6667	45.3333	41.3333	44.3333	37.3333	46	49.3333	46	47.3333	53	57.6667	67.6667	85.3333	106
	10.6667	10.6667	7.66667	6	12	10.3333	14.3333	9.33333	6.66667	14.3333	16	21	12	16	14	10.6667	14.3333	15.6667	16.6667	9.66667	11.6667	10.3333	16	14.6667	13	13.6667	14	22.6667	21.3333	19	17	22.6667	17.6667	18	27.6667	25	30.3333	31.3333	30	28	31	28.3333	26.3333	33	39.3333	42.3333	54	62.6667	87.3333
	9	6	4.66667	4.33333	10.3333	5.33333	12.3333	8	5.66667	10	11.6667	12.6667	7.33333	10.3333	10	6.33333	7.33333	11.6667	13	7	6	9.33333	16.3333	14.3333	10.3333	11.6667	12.3333	17.6667	17.6667	14.3333	16	13.3333	17	14.3333	17.3333	18	24.6667	19.6667	25.6667	23.6667	20.6667	27.3333	19.6667	24	33.3333	52.3333	68.3333	94.3333	118.333
	13.3333	15.6667	13.6667	8.33333	19	13	13	11.3333	11.6667	16.3333	15.3333	17	13.3333	12	12.6667	13.6667	15.6667	14.3333	16.6667	13	13	15	17.3333	15.6667	13.6667	21.6667	17.3333	21	24.6667	26	22.3333	19.6667	23.6667	24.3333	27.6667	27	26.6667	33.6667	33.3333	25	28.3333	34.3333	26.3333	38	48	68.6667	112.333	138.333	188.667
	13.3333	10.3333	12.3333	5.66667	9.66667	11.6667	13	9.33333	7	12	16.6667	13	13.3333	10.3333	14	13.3333	13.3333	17	13	11	14	15.3333	13	19	17	12.6667	13	14.6667	18.6667	19	22.3333	25	19.3333	17.6667	26	24	28	26.6667	27.3333	27	36.3333	31.3333	27.6667	34.6667	38.3333	56	88.3333	99.3333	149
	12.3333	13	11.3333	10.3333	14.3333	8.66667	13.3333	14.6667	15.6667	22	24	30.3333	27.6667	27	31.3333	30	35	42.6667	40.6667	32.6667	41.3333	46.6667	44	45.6667	45.3333	48.3333	45.6667	50	52	43.6667	50.6667	53.6667	57	51	53.3333	50.3333	55.6667	62.6667	61.6667	61.3333	64.3333	74.6667	69	71.6667	78	88.3333	103.667	107.667	132
	9	12	7.66667	9.33333	12.3333	16	20.6667	14.6667	22	27.3333	30.6667	32.6667	42.6667	45.3333	48.3333	51	62.6667	65.3333	60.3333	60.6667	64	67.6667	72.6667	65	71.6667	76.3333	80	76.3333	72.6667	70.3333	80	80.6667	73.3333	76.6667	84	84.3333	81.3333	96.3333	85.6667	80.6667	80.6667	88	88.6667	94.6667	90	98.6667	106.333	113.667	128.333
	25.6667	24	23	21.6667	28.6667	31.3333	34.3333	24.6667	23.3333	27.3333	27.3333	25	29.3333	27.6667	27	27.6667	30	25.3333	31	30.3333	25.6667	37.3333	39	40	44.6667	49.3333	48.3333	43.6667	44.6667	49.6667	52.6667	51	57.6667	54.3333	58.3333	57	62	60.3333	58.3333	56.3333	62	63.3333	57.3333	63.6667	62	71	89	93	112.667
	12.3333	11	10.6667	11	12.3333	12.3333	17.6667	8	17	13.3333	18	14.6667	17.3333	19.6667	15.6667	11.6667	15.3333	18.3333	20.3333	12.6667	16	19.6667	20.6667	20.3333	20.3333	19.3333	16.6667	21.6667	22.6667	20.6667	20	20.6667	24.3333	22	23.3333	21.3333	24.3333	24	25.3333	24.3333	26.6667	18.6667	24	25.3333	28	26.6667	24.3333	38	31.3333
	6.33333	8.33333	9	4.66667	7.66667	6.33333	13	8.66667	9	7.33333	8	13.3333	10	13	9.66667	7.66667	10.3333	9.33333	11.6667	11.3333	11	13.3333	9.33333	10	8.33333	11	10.3333	13.6667	9.66667	7.33333	15.3333	14.6667	13.6667	10	13.3333	17.3333	15	17	12.3333	14.3333	17.6667	25	17	16.3333	14.3333	19	27.3333	24.3333	27.6667
	19.3333	29.6667	26.6667	26.3333	29.3333	22.6667	30	27.6667	28.6667	32.3333	29.3333	38.3333	29.3333	29	33.6667	35	27.3333	40.6667	35	44	35.6667	40.6667	36.3333	42.3333	37.3333	41	38	38	46	42.3333	42.6667	41.6667	42.3333	41.3333	47.3333	44.6667	54.3333	57	48.3333	52	53.3333	49	54.6667	49.6667	58.3333	68	69.6667	72	73.6667
	21	19.6667	22	21.3333	18.3333	18.6667	25.3333	23.6667	22	20	17	27.6667	22.6667	18.3333	25.3333	21	18.6667	31.3333	19	20.3333	22.6667	23.6667	19.3333	22.6667	26.6667	28	27	22.6667	22.3333	31.6667	29	23	26.6667	26.6667	27.3333	20.6667	32.3333	31	33	33.6667	30.6667	33	25.3333	34.3333	31.3333	36.6667	35.6667	38.3333	42.6667
	18	22.3333	22	18	18.3333	16.6667	19	19.3333	20	22.6667	21	15.3333	20.3333	21	24.3333	24	21.6667	26.3333	23	26.6667	21	27.3333	21	21.6667	23.6667	22.3333	33	25	33.6667	28.3333	22	28.3333	26	25.3333	33.6667	27.3333	29.6667	28	32	31.6667	30.3333	26	30.3333	28	29.3333	32.3333	29.3333	32.3333	30
	3.33333	2	9.66667	10.6667	2	2.33333	5.33333	3.33333	4.66667	2.33333	1.66667	11	10	2.33333	11.6667	3.66667	1.66667	2.33333	8.33333	3.33333	0.333333	7.66667	4	3	3	10.3333	4.66667	5	5.66667	3.33333	2.66667	3.66667	3.33333	3.33333	7	6	8.66667	4.66667	6	10	6.66667	8.66667	11.6667	10.6667	17	14	16.6667	19.3333	15
	13	8.66667	19	21	11	6.66667	16	12.3333	14.6667	15.3333	8	23.3333	18	11	23.3333	10.6667	9.33333	9.66667	13	10	10.6667	19	15.3333	9.33333	11	22.6667	20.6667	23.6667	18.6667	12.6667	18.3333	18.3333	22.6667	29	31.6667	29.3333	32.6667	44	44	41	51	53	59.6667	64.6667	74.6667	75.6667	81	83.6667	99.3333
	15	19.3333	23.3333	23	17.3333	12	21	16.6667	17.3333	17.6667	11.6667	28.6667	24.3333	16.6667	27.6667	17.3333	13	16.3333	18.3333	15.3333	14.3333	26	19.3333	17.3333	15.6667	35.3333	27	29.6667	28	31	29.3333	29.6667	34.6667	39.6667	44	55	60	56.3333	64	66.6667	73	77.3333	86	92.6667	97	109	114	111.667	121.333
	12	6	15.3333	15.6667	4	5.33333	12.6667	7.66667	8.33333	7	4.33333	14.6667	14.3333	7	22	8	7.66667	8	12	9.33333	10.3333	22.3333	11.6667	15.6667	15.3333	22.6667	26	27.3333	27.3333	34.6667	35.3333	41	52	57.3333	70.3333	79.3333	83	93	91.3333	101.333	113.667	121	125.667	133.333	140	164.667	170.333	168.333	177.333
	11.6667	6	16.6667	18.6667	8.33333	6	10	7.66667	11.6667	9.33333	4	20.6667	22.6667	18	27.6667	13	13.6667	19.6667	28.3333	21.6667	22.6667	34.3333	25.3333	40.3333	43	53.3333	58.3333	66.3333	71.3333	77.6667	96.6667	116	116.667	134	162.667	169	176.667	198.333	204.333	203	228.667	231.333	248.667	256	261.667	253.333	274.667	279.667	296
	13.3333	10	22.3333	22.6667	8.66667	9.66667	14.6667	12.6667	13.6667	11	9.33333	22.3333	22.6667	25.6667	32.6667	28	29	36.6667	45.6667	49.6667	62.3333	77	78	97	107.667	124.667	144.667	147.667	164	177.667	207.667	219.333	222	252.667	278	292.667	298.333	306.667	317.333	328.333	330.333	332	349.333	362.333	363	344.667	367.667	380.667	368.667
	9.66667	5.33333	17.3333	19	6.33333	6	9	9	11.3333	10.3333	7.33333	24.6667	19.3333	20.3333	32	28.3333	31.6667	46.6667	56.6667	71.3333	98	125.667	144.333	171	179	222	246.333	242	278.333	285.333	298.667	329.333	324.333	340	349.667	348.667	351	362.333	363	348.667	368.667	358.333	365.667	375	371	366.333	379	365.667	379
	10.6667	10.6667	23	25	8	13	16.3333	14.6667	21	31.3333	30.3333	54.6667	48	60.3333	79.6667	94.3333	105	140	137.667	166.333	193	206.333	234.333	250.667	268.667	293.667	306.667	313	329.667	332.667	351	358.667	366.667	353	363.333	365.333	353	369	372	363.667	368.667	362.333	369	363.333	369.333	369.333	360.333	375	360.667
	18.3333	11.3333	24.6667	32.3333	14	20.3333	25.3333	18	33	32.6667	46	66.3333	72	84	109	120	137.333	173	195.667	210.667	245	255.333	279.667	299.333	312.667	327	339.333	335	351.667	344.333	351	356	372.333	357.667	359.667	374.667	357	369.667	365.333	360	358	362	358	360.667	351.333	357	360.333	355	365.333
	4.33333	2	13.3333	15	2.66667	4.33333	8.33333	5	8.33333	9	6.33333	18.6667	20.3333	20.3333	26.6667	31	38.3333	56.6667	74	106	116.333	140	158.667	181.333	206	227.333	244.667	257.333	291.667	301.333	317	324.333	327	336.667	337.667	343.333	347.333	344	350.667	355.667	353.333	351.333	370.667	359.667	365.333	364	361.667	358.333	351.667
	14.3333	7.66667	19.3333	18.6667	7.66667	8.66667	13.3333	12.6667	16.6667	12	12	32.6667	25.6667	33.6667	41	47.3333	51.3333	57.3333	75.3333	89.3333	105.667	122	139.333	155.667	189	210.333	230	232.667	259	279.333	296	308.667	314.333	331	339.333	334	335.667	346	345.667	349.333	351.333	351	356	360	358.333	354	347.333	348.667	341.667
	4	3.33333	13.6667	13.6667	2.33333	3.33333	7	4.66667	7	5.66667	1.33333	15	11.3333	10	15.6667	7.66667	9	10	13	15.6667	25	38	45	51.6667	71.6667	92.3333	104.333	119	145	173.667	192.667	224	232.667	263	282.667	294.333	311.333	315.333	318.333	330	328.667	346	340.667	345.333	358	363.333	347.667	347.333	348.667
	5.66667	2.33333	15	14.6667	1.66667	1.66667	5.33333	3	8	6.66667	1	16.3333	11.6667	9.66667	15	5.33333	6	4.66667	8.33333	8	11	24.3333	27	28.6667	40.3333	63.3333	63.3333	81	99.6667	129.667	148.333	176	202.667	223	242.667	258.667	280.667	291	314.333	326.667	329.667	335.333	341.667	345.667	349.333	353.333	359.667	348.667	354.667
	6.66667	3	17.6667	15.6667	3.66667	1.66667	8.66667	4.33333	9.33333	7.66667	3.66667	17.6667	11.6667	10	15.6667	7.33333	7	9.33333	10.6667	8.66667	7.33333	22	15.3333	15	22	37	38.6667	43	54.6667	63.3333	81.6667	98.6667	115	136	150.333	169.333	197.667	201	245	247	285	287	311.667	338.333	339.333	341.333	362	355	347.333
	14.6667	13.3333	20.6667	24	10	11	19	14.3333	17.6667	15.6667	12.6667	21.6667	17.3333	20.3333	22	14.3333	14.3333	18.3333	17.3333	14.3333	15.6667	33	19	23	29	29.3333	32.6667	36.3333	35.6667	47.3333	56	73.3333	89	102.667	114	135.667	160.667	178.333	204	225.667	253.333	285	305	328	345.667	353.667	349.667	357	344
	13	10.6667	22.3333	19.3333	6.66667	8	15	7.66667	15	14.3333	11	24.6667	11	14.3333	20	10	10.6667	10.3333	13.6667	10.3333	9.33333	17.6667	9.33333	8	18	21	14.6667	16	13.6667	24.3333	30.6667	31	36.6667	38.3333	55.6667	60.6667	73	83	95.6667	116.667	149.667	183	211.333	247	279	321.667	325.333	334	352.667
	18	21	25.6667	25.6667	13.6667	16.6667	19.6667	14.6667	21.6667	22	19.3333	29.6667	22.3333	18	26.6667	19.6667	19.6667	21.3333	20	19.6667	15.6667	27	14.6667	14	26	25.6667	23.6667	26.3333	28	25.6667	36.3333	32.6667	41	46.3333	50	55	63	70.6667	76.3333	92	108.333	139.667	141	162.667	187.333	229.333	237	248	282.667
	19	16	27.6667	29.6667	17.3333	16.3333	25.6667	21.6667	17.6667	22	21.6667	30.3333	23.3333	22.6667	31	18.6667	23	22.3333	22.3333	24.3333	21.6667	33.3333	21.6667	21.6667	26.3333	25.3333	27.6667	22.6667	24.3333	36.6667	37	41	50.6667	48.3333	48	56.6667	53.3333	67.3333	64.6667	68.3333	88	98.3333	103	123.333	135.333	162.333	170	174.333	197
	7.33333	6.66667	16	14.3333	4.66667	4.66667	7	7	9.66667	7.33333	5.66667	15.3333	9.66667	7.66667	17.3333	5.33333	6.33333	6.33333	6.33333	9	7.33333	12.3333	5.33333	6.66667	8.33333	8.33333	7	9	8.33333	11	15	15.3333	16.6667	17.6667	20.6667	24	17.6667	23.3333	22.3333	27.6667	36.3333	34.3333	37.6667	51.3333	55	62	66	73.6667	80
	14.3333	15.3333	24.3333	28.3333	17	15.6667	21	20.6667	22	19.3333	17.3333	28.6667	21	23.3333	28.3333	17.3333	21.3333	18.6667	18.6667	19.6667	22.6667	30	19.3333	19.3333	24	26	26.3333	23.3333	31	24.3333	33.3333	33.6667	45.3333	38.3333	42.3333	42.6667	40.6667	51	41	58	71.3333	70.3333	75.6667	89	97.3333	109	121	122.333	124.333
	7.33333	5.66667	16	13.6667	6.33333	4.33333	12.3333	9.33333	12.6667	9	4.66667	16.3333	12.6667	9.66667	13.6667	9.66667	8	5.33333	6.33333	6.33333	8.33333	10.6667	8.66667	6	11	8	9.33333	8.66667	11.3333	11	13.3333	11.6667	14	13.3333	20.3333	15	17.3333	15.6667	17.3333	22.3333	22.3333	23.6667	34	38	37	48.3333	50.6667	51.6667	50.6667
	24.3333	24.3333	35	33	25	21	23	23.6667	26.6667	29.6667	19.3333	35	23	27	35.6667	28	24.3333	24.6667	23	22.6667	23.6667	29.6667	23.6667	26	31	29.6667	29.3333	24.6667	29.3333	32.6667	32.3333	37.3333	37.3333	38	40.3333	36	48	44.6667	44	50	67.6667	52	68.6667	71.3333	76.3333	83.6667	88	100.333	93
	17.3333	15.3333	24.3333	19.6667	18	14.3333	19.3333	17.3333	19.3333	19.3333	15.3333	23	18.6667	19.3333	23.3333	16.3333	15	12.3333	16.3333	16.3333	13	21	17	16.3333	18	20	20.6667	21.6667	18	16	25	21.3333	25.3333	23	29	28.3333	26.6667	29	26.3333	31.6667	45.3333	33.6667	42.6667	47.3333	45	49.6667	60.6667	64	59.6667
	21.6667	20.3333	29.6667	22.6667	18	17.3333	23.6667	22	20.3333	22.6667	17.3333	25	23.6667	22.6667	32	25.6667	16	17	19.6667	22.3333	22	22.6667	21	23.6667	25.3333	23.6667	21	20.3333	21	25	27.6667	25.3333	27	30.6667	32.6667	28.6667	33.6667	32.3333	37.3333	40	42.6667	39.3333	48	49.3333	55.3333	58.6667	63	70.3333	59.3333
	19.6667	16.6667	24.3333	20.3333	17	17.3333	25.6667	17.6667	20	20	12	24	21	18.6667	23.6667	19.3333	21.6667	16.6667	20.6667	20	17	23	19.6667	15.3333	20.3333	24.6667	21	24.6667	21.6667	20	21.6667	21	30.6667	24.3333	27	30.6667	34.3333	30.6667	34	30	32.3333	40.3333	42.6667	45	44.3333	46.6667	47.6667	52	47.6667
	26.3333	30.6667	28.3333	25.3333	26	20.3333	31.6667	30	26	25.6667	20.3333	30.6667	33	27	26.3333	31.6667	24.6667	24	27.6667	23.3333	27	27.3333	27.6667	21.6667	28.3333	28.6667	29.3333	30.3333	33.3333	29.6667	29	38.6667	34.3333	29.3333	41	37	39	37	42	43	43	44	47.3333	53.3333	49.6667	53.6667	52.3333	57	53
	29	29	33.3333	33.6667	29.3333	21.6667	29.3333	28.6667	30.6667	31	26	33.6667	35.6667	25.6667	32	29.6667	33.3333	29.6667	30.6667	26.3333	32.3333	38	38	28	38.6667	38.3333	39.3333	43	42.3333	42.3333	43	48.6667	48.3333	48.3333	52	51	55	63.3333	60.3333	65.3333	60.6667	63.3333	71.6667	85.6667	82.3333	82.3333	92	97.3333	93.6667
	30.3333	33.3333	33.3333	34	32.6667	26.6667	35.6667	35.3333	32.3333	34	30.6667	33.6667	36.6667	26.6667	40	32.6667	31	28	33	32.6667	29.6667	33.6667	34.3333	28.6667	33.6667	35.3333	31.3333	31.6667	38.3333	35.3333	40	37	37.6667	39.6667	43.6667	37	41	40	39.6667	49.6667	47.3333	45	53.6667	56.3333	55.3333	58.6667	64	67.6667	64
	12.6667	19.3333	18.6667	15	14.6667	13	15	16	17	13.6667	13.6667	20	20.6667	13.6667	17.6667	17.3333	15.3333	12.3333	19.3333	13	14.3333	20.6667	15.6667	14	17.6667	18.6667	16.3333	18.3333	20.3333	15	17	15	19	15.3333	23.3333	18.6667	17.3333	21.3333	19.3333	23.6667	22	21.3333	22.6667	30.6667	26	28.3333	31	31.6667	28
	8.33333	13	15.3333	13.6667	14.6667	9	9.66667	11	12	13.3333	9.33333	15.6667	13.3333	10.3333	15	10.6667	11.3333	7.66667	17.6667	12	9.33333	16.6667	9	9	10.3333	12.3333	14	13	14.3333	14.3333	16	15	16.6667	13.6667	25.6667	20.3333	18.6667	20	19.6667	24.6667	27.3333	23	31	40	33.6667	39.3333	36.6667	40	45.3333
	11.6667	13.6667	16.3333	14	11	11	14.3333	13.6667	16	13.3333	9.66667	20	14.3333	12	16	14.6667	13	9	13.6667	11.6667	14.3333	19	13.3333	12.3333	17.6667	16.6667	14.6667	21.3333	17.3333	15.3333	19.3333	20	19.3333	22	21.6667	26.6667	19	25	20.3333	26.6667	29.6667	34	42.3333	37.6667	48.3333	43	48.6667	46	57.6667
	22.3333	21.3333	21.3333	24.6667	21.3333	21	23	21.3333	19.6667	19.6667	21.3333	23.3333	21.3333	22	21	28	23.6667	22.3333	14.6667	23.6667	24.6667	25	25	21	23	20.6667	26.6667	22.3333	19	24.6667	25.3333	23	21.6667	25	27	25.6667	25	22.6667	24.3333	27.6667	26	25.6667	30	30	32.6667	35.6667	40	37.6667	41.6667
	25.6667	17.6667	21.6667	22.6667	17.6667	22	21.3333	21	19.3333	17.6667	14.6667	27	19	19.3333	17	26.3333	22.3333	20.6667	15	20.6667	23	23.6667	21.3333	21	17	18.3333	22	23.6667	19	24	25.6667	21	22.3333	20.6667	26.3333	31.3333	26.3333	29.3333	23.3333	28.6667	28.3333	30.3333	28.6667	33	39.3333	37.6667	44.6667	42	46.6667
	6.66667	3	0.666667	3.66667	0.333333	2.33333	3.33333	2.66667	0.333333	5.33333	2.66667	1.33333	3.66667	1.33333	0.333333	9	2.33333	1.66667	1.33333	2.66667	5.66667	1.33333	0.333333	2	3.33333	4	5.33333	5	7.33333	20.6667	15.3333	18.3333	24.3333	22	38.3333	44	53	55	54.6667	61	85	85.3333	102.667	118.667	125	145	150.667	152.667	160.333
	7.66667	3.66667	0.666667	3	0.333333	6.33333	3.66667	3.66667	0	6.66667	2.66667	2	4.33333	1	0.333333	8.33333	3	3.33333	1.33333	1.33333	6	3.66667	3.33333	7	9	11	16	22.3333	28	50	48.6667	60	77	80	107.333	117	142.333	152	170.333	183.333	214	223.333	243.667	258.333	272.667	279.333	294.667	291.333	302.333
	7	2.66667	2	3.66667	0.333333	4.66667	5.66667	3.33333	1.33333	7.66667	2.33333	3.33333	3	0.666667	0.333333	8.33333	2.33333	3	0.666667	2.33333	7	5.66667	5	6.33333	13.6667	21	20.3333	27	35.6667	58.6667	65	71.3333	95.6667	107.333	135.333	143.333	172	189.667	206	221.333	252.667	267.333	274	289.333	306.667	306.667	314	325	329.333
	7.33333	4.66667	1.33333	4.33333	0.333333	4.33333	3.33333	2.33333	1	8	5.33333	2.33333	6.66667	2.33333	0.666667	8.33333	2.33333	3	2.66667	3.33333	7	4.66667	6.33333	10	14	21	22.3333	26	38.6667	60.3333	67.6667	82.6667	107	123.333	149.667	169	200	218.667	233	249.333	278	284.667	312.333	326	329.667	342	350	363	344.333
	13.3333	7.33333	3.66667	7.66667	7	9	7.33333	5	5.33333	11	7	7	12.3333	4.66667	2.66667	12.3333	4.33333	5.66667	5	5.33333	8.33333	8	6.66667	7	11	10.3333	15.3333	17	18.3333	35.6667	39.3333	43.3333	62.6667	61.3333	82.3333	94.6667	112	132.667	132.333	160.333	184.333	202.333	223	260.667	268	289.667	298	320.667	328
	11.3333	6	5.33333	7	6	9.66667	8.33333	7	6	11	8	5	10.3333	2	5	12.3333	7	5.33333	3.33333	4.66667	8.66667	7.66667	3.33333	5.66667	9.33333	6.33333	7	6.33333	8.66667	25	15.6667	19	33.3333	30.6667	46.6667	49.6667	63	75	70.6667	89.3333	114.333	137	167	196.667	221.667	240.333	268.667	302	323
	16.6667	12.3333	11.6667	13.3333	13.3333	15.3333	17.6667	13.3333	11.6667	19.3333	14.6667	12	18	14.6667	12	20	16	14.6667	11.3333	15.3333	15	15.6667	12.6667	10.6667	15.3333	16.6667	11.6667	14.3333	13.3333	22	15.6667	19	22	20.6667	31.6667	29	33	41.3333	48.3333	51	61.6667	59.6667	73	79.3333	83	93.3333	115	130	154.667
	9	6.66667	7	7.33333	4.66667	6	9	5	1.33333	9.33333	8.66667	4	10	2.33333	5	10	5	10.3333	3.33333	4.66667	5.66667	5	5	4	8.66667	2	6	3	4.33333	12	3.66667	4.66667	7.33333	3.66667	9.66667	9.33333	10.6667	9	7	11.6667	12.6667	13.6667	21.3333	24.6667	34.3333	44	50.6667	55	68.3333
	17.6667	13.6667	15.6667	19.3333	13.3333	19	21	13.3333	14.6667	22	16.3333	13.6667	22.3333	14.6667	13	17.6667	16.3333	18	14	11.6667	20	18	12.3333	12	15	10.6667	18	11.6667	17.3333	24	13	16	14.3333	19.3333	24.3333	20.3333	23	19	20.6667	21.6667	22	25.3333	40	32.3333	48.3333	52.3333	56.6667	68.6667	80
	13	11.3333	7.66667	8	7	11.6667	12.3333	10	8.33333	13.3333	12.3333	6.33333	12.3333	7.66667	7	11	6	10.6667	6.33333	11	10.6667	11.6667	7.33333	6	13	7.66667	10.3333	9	9.33333	12.3333	9	5.66667	12	12.3333	17	15.6667	10	13	6.66667	12.3333	14.3333	13.6667	16	20	27	24	32.3333	32	39.3333
	16.6667	18.3333	14	16.6667	16	19.6667	15.3333	15	12.3333	19.3333	12.3333	15.3333	18	12.6667	14.3333	15.6667	14.6667	13.6667	12.6667	12	16.3333	11.3333	14.3333	12.6667	18	13.3333	15.3333	13.6667	15	21	10.6667	13.3333	13.6667	14	16.3333	20.3333	15.3333	21.6667	15.3333	16.6667	11.3333	15.3333	22.3333	18.3333	25.6667	25.3333	32.6667	28.3333	35.6667
	15.3333	17.6667	6.66667	11.3333	7.33333	12	13	9.66667	6	17.3333	12.6667	5.66667	10.3333	14.6667	9	10.6667	9.33333	9.66667	5.66667	8.66667	7.66667	9.33333	8.33333	5	13	8.33333	11.3333	7.33333	6.66667	19	5.66667	9	9.66667	9.66667	15	16.3333	8.33333	12.6667	12.6667	11.3333	12	9.66667	15.6667	11	20	15.3333	23.3333	15.3333	20.3333
	16	15.6667	11.3333	18.3333	12.3333	20.6667	20	21	9.33333	18.3333	15.6667	12	18	13	17.6667	19.3333	15.6667	14.3333	15.3333	13.3333	17.3333	15.3333	13	11	19	17	15.3333	14	11.6667	23.6667	16.6667	15.6667	16	16.3333	20.3333	22.6667	12.6667	19	17	13.6667	13.6667	16	16	17	25.6667	19.6667	23.6667	25	32
	14	10.6667	6.66667	9	10	11	8.33333	7.33333	12.3333	18.3333	10.6667	8.33333	11.6667	12	6.66667	10.3333	10	8.66667	9.33333	9.33333	10.3333	8	9.66667	6.33333	12	5.33333	9.33333	8.33333	8	14	9.33333	8.33333	11.3333	8.33333	13.3333	11	13.3333	12.3333	10	14	15.6667	11	11.3333	12	14.6667	13.3333	18	16.6667	16
	18	24	16	18.6667	13	17	17	17.3333	17	18.3333	15.3333	25.6667	28	14	11.3333	30.3333	11.3333	9.66667	8.66667	19.6667	13	23.6667	17	29.6667	13.3333	15.3333	40.3333	31.3333	27.6667	27.6667	23.3333	42.3333	24	38	45.6667	39.6667	32	26.6667	32	39.6667	38	40	33	34	42.6667	35.3333	30.3333	39	45.6667
	30.6667	37	24	31	16.3333	35.3333	19	19.3333	12.3333	20	24.3333	34	48.6667	18.6667	15.6667	49.6667	15	11.6667	16.6667	24.6667	29.6667	35.6667	27	48	21.6667	28.3333	64.6667	56.6667	49	64.3333	40.6667	69	45.3333	70.3333	80.6667	91	64	59.3333	56.6667	78.3333	85	81.6667	74.6667	75.3333	94	81.6667	72	87.6667	92.3333
	31.3333	35	20	27.3333	13.3333	23.6667	17	13.3333	10	20	23.6667	28	44.3333	18.3333	20.3333	40.3333	19	15	15.6667	27	27.6667	38.6667	37	63	37.3333	42	86.3333	74.3333	67.3333	80.6667	73	101	87.3333	108	109	122.667	112.333	111.667	123	127.333	135	133.333	131.667	135.667	148	152.333	138.333	157.333	161.333
	27.3333	35	22	29.6667	11.3333	21.6667	15.3333	12.3333	9.33333	20.3333	23	30	49.3333	22	28	56.6667	34.6667	34.6667	41.3333	54	60.3333	74.6667	80.3333	114	95.3333	102.667	139.333	157.667	142.333	159.333	166	176.333	181.667	204	198.667	211.333	197.667	188	201.667	207.333	217	220.667	223	216.667	220	227.333	212	225.667	224.333
	21.3333	21.6667	15.3333	22.6667	8	18.3333	7	9.66667	7.33333	16.3333	18	25	39.6667	12.6667	12.6667	38.6667	16	19	18	33	32.6667	46.3333	49.3333	71	66	70	112	119.667	97.6667	114	118.333	134.333	131	153	158.667	151.667	164.667	160.667	158.667	171.333	183.667	178	177.667	179.667	184.667	192.667	166	193	179.667
	34.3333	48	30.6667	38.6667	30.3333	34.3333	30.6667	26.6667	23.6667	35.3333	36.3333	50.6667	59.6667	42	51.6667	59.6667	57	62.3333	61.3333	90.3333	95.3333	121.333	141	151	169	176.667	206.333	215.667	203.333	226.667	234.667	240	242.333	251	245.667	254	253.667	261.667	262.333	273	262.333	281	269	259.667	284	289.667	264.667	270.667	266
	19	19.3333	15.6667	22	9.33333	21	12.3333	13.3333	19	31.6667	40.6667	60	69.6667	59.6667	76	92.6667	104.333	103	125.333	138.667	126.667	156	165	152.667	165.667	169.333	189.333	202.667	192	200	196.333	203	216.333	220.667	215.667	233	229	237	234.667	241.333	233	237	246.333	237	235.667	258.667	237	257.667	234.333
	21	21	17.3333	23.3333	7.66667	19.6667	14.6667	15	26.3333	31.3333	46.3333	50.6667	67	48	58.6667	79.3333	79	76.3333	89.6667	95	89.6667	108.667	130	113.333	136	131	148.667	167.667	152	167.667	166.667	184	190.667	190	204	202.667	220.667	215.667	225	222.333	230.333	229.333	237.333	233	234	235	230.667	240.667	241.667
	25.3333	27.6667	20.6667	37.3333	22.6667	31	24.6667	24	40.6667	49	53.6667	73	88	78.3333	83	113	98.3333	108.333	125.667	140.333	143.333	175.333	180.333	188.333	199	209	228	235.667	229	246.333	247.333	266	268.333	287	282.333	305.667	311.333	308	306.333	327.333	312.667	311.333	333.333	322.333	331.667	331	326.333	339.667	328.333
	22	21	18.3333	29	13.3333	20	13.6667	11	21	23	27.3333	34.6667	49	30.3333	39.3333	57	48.3333	53.6667	57.3333	72.3333	71.3333	87.6667	99.3333	114.333	111	112.667	140.667	153.667	146.667	162	161	186.333	208	207.667	227.333	233.333	239	259	250	259	254.333	267.333	274.333	281	291	282.667	290.667	293.667	298.667
	30.3333	24	18.3333	26.3333	13	19	15	12.3333	13.3333	16.6667	22	28.6667	42.6667	20.3333	29.3333	46.3333	36	42	48	65.6667	66	93.3333	108	135.667	126.667	147.333	169.667	192	182.333	188	211.333	231.667	254.333	259.667	275.333	282.667	297.333	309	328.333	316.667	325	319.667	333.333	334.667	338.667	338	341.333	349.667	347
	23.6667	23.6667	18.6667	29.3333	14.3333	21.6667	17.3333	11.6667	12.6667	16.6667	19.3333	31.3333	42.3333	18	20	41.3333	30.6667	28.3333	34.3333	58.6667	60.3333	77	85	113.333	103	131	156.333	174.333	163.667	192.667	210	227.667	253	262.667	292	302	328.333	330.333	329	345.333	353.333	348.667	349.667	359	355.667	369.333	362.667	357	364.333
	19.3333	19.6667	16	29.6667	8.33333	19.6667	18.3333	9	8.33333	11	13.6667	22.6667	33	8.33333	13.6667	28.3333	14	10	13.3333	31.6667	23.3333	52.6667	51.6667	89.3333	75	84.6667	115.667	148.333	139.667	162.667	184	215.333	226.333	237.667	265	286.333	315	329	338.667	336	359.333	359.333	367.667	364.667	361	369.667	368	354.333	358.667
	20	20.6667	12.6667	24	6	17	17.6667	7	4.66667	12	11.3333	19.6667	32.3333	7.66667	15	29.3333	6.66667	4	6.66667	15	9.66667	29	24.6667	56	30	40.6667	70.6667	82.3333	69.6667	93.3333	90.3333	124	134.333	173.333	197.333	245	273	293	319	325.333	343.333	345.667	353	357.333	358	367.667	363.667	362.667	357.667
	18	18	14.6667	21.6667	7	17	16.6667	6	4.66667	12.3333	11	20.3333	28.3333	6	11.3333	29.3333	8.33333	3.66667	4.66667	10	6	17.6667	15.3333	48.6667	13.3333	27.6667	49.6667	55.6667	47.3333	58	58	81	88	108.333	130.333	159.333	192.333	207.333	253	269	302	315.333	324.667	340	325	337	325.667	341	344.333
	19.6667	18.3333	14.3333	21.6667	4.66667	18	12.6667	6.66667	5	10.6667	12.6667	20.3333	30.6667	6.33333	11.3333	26.6667	7.66667	2	3.66667	11	5.33333	17.6667	13	37.6667	15.6667	17	38	36.6667	26.6667	42.3333	37.6667	60.3333	55	70.3333	80.3333	102	108	113.333	149.333	181	213.333	232.667	271.333	300.667	321.333	332	343.667	347.667	349.333
	17	19.6667	14.6667	22	7.33333	19.3333	15.6667	7.33333	7.33333	13.3333	15	19.6667	34	11	15	27.6667	10.6667	8	7.33333	14.6667	11.3333	21.6667	18.3333	42.6667	19	22	46.3333	45.3333	32.3333	44.3333	39.3333	58.6667	53.6667	73.3333	87.6667	98.6667	114.667	119	158.333	190.333	223.667	239.333	273.333	309.333	323.667	341.667	344.333	331.333	325.333
	19	19	15	18	4.33333	22.3333	11.6667	7	5	11.6667	13.6667	18.6667	26	7.66667	12.6667	27.6667	6.33333	3.66667	7	15.6667	3.66667	18.6667	13.6667	39.6667	12.6667	17.6667	41.3333	42	22	31	27	48.3333	30	42	52	56.6667	56.3333	55	70.6667	82.6667	102	115.333	137.667	157.333	180.667	194.333	243	275.667	307.667
	15.3333	19.3333	11	17	5	20.3333	8.33333	7.66667	7	13.6667	13	21.3333	29.3333	5.33333	9.33333	23.6667	6.66667	3	3.33333	11.3333	3.66667	16.3333	11	36.3333	9	12.3333	38.3333	30	20.6667	27	22.6667	38.3333	27	45.6667	49	56	36	36.3333	42.3333	57.3333	64.3333	64	76.3333	84.3333	103.667	106.667	135	166	187
	17.3333	20	12	14.6667	6	21	9.33333	8.33333	5.66667	11.6667	14.3333	22.3333	28	6.33333	7	25.3333	12.3333	2.66667	4.66667	12.3333	6.66667	19.6667	12.6667	39	9.66667	19	46	37.6667	23.3333	33.3333	27.6667	40.3333	29	38.3333	50	50.6667	41.3333	34	36.3333	49.3333	52.6667	47.6667	50.6667	60	68.6667	72.3333	77.3333	96.3333	103.333
	24.3333	23	17	22.6667	9	21	14	11.3333	12.6667	15	18.6667	26	33.6667	11.3333	14	30.3333	16.3333	9.33333	12.3333	16.6667	10.3333	20	15.6667	43	15	18.6667	45.3333	33.6667	28.6667	29	28.6667	43.6667	31	44.3333	55	55.3333	58	52.6667	62.6667	70	88	79.3333	95	105	118.667	124.333	133.667	135.667	154
	19	19	11.6667	16.3333	4	16.3333	7.66667	6.33333	8	10.6667	11.3333	15.6667	28.3333	6.66667	10	20.6667	10.3333	4	3.66667	14.6667	3.66667	13	12.6667	32.3333	9.66667	12.6667	34.3333	24.3333	15.3333	19	13	27.3333	17	32.3333	29.6667	36	23.3333	24.6667	19.6667	34.3333	30.6667	30	25.3333	35	41.3333	37	39.3333	46	47.6667
	23.3333	25.6667	17.6667	18	12	23.3333	17.3333	16.6667	15.6667	19.3333	20.6667	23	36	16.3333	18.3333	31.6667	18.3333	15.6667	16.6667	21	15.6667	28.6667	20.6667	45.3333	19.6667	21.6667	44	37.3333	31	26.6667	22.6667	39.6667	31.6667	44	43.6667	51.6667	38.6667	40.3333	37	46.6667	46.3333	46.6667	46.3333	49.6667	52	53.3333	59	61	61.3333
	29.6667	30.3333	23	26	17.3333	24	24.3333	22	16.6667	20.3333	22	27.3333	35.6667	25	15	31.3333	23	16	17.6667	28.6667	21.3333	29	25	43	19.3333	28.3333	50.6667	34.6667	30.6667	33.3333	30.3333	41.3333	38	46.3333	46	52	42.6667	42.3333	43.3333	46.3333	52.3333	50	54.6667	53.3333	59.6667	56	58.3333	64	69.3333
	22.6667	18.6667	15	16.3333	7.66667	13	12.3333	13.3333	13	17.6667	13	15	28.3333	16.3333	15	23.6667	10.3333	5.33333	5.66667	16.3333	10.6667	22.3333	12.3333	28.6667	14.6667	15.6667	35	27.6667	21.6667	23	18	34.3333	24.6667	34	33.6667	41.3333	29.6667	28.3333	25.6667	37	35.3333	30	36.3333	33	40.3333	33.3333	35.3333	42.6667	43.6667
	42.3333	37.6667	34.3333	35.3333	28	31.6667	39.3333	27.6667	32.6667	29.3333	36.6667	37.6667	42.3333	33.6667	30.6667	37.3333	36.6667	32.3333	37.6667	35.6667	30	40	31.6667	45.6667	36.3333	37.3333	41.6667	43.3333	38.3333	40	34.6667	47.6667	39	43.3333	51.3333	52.3333	41.6667	51	44.3333	48	45.6667	51.3333	42	43.6667	52.3333	48	42.3333	47.6667	49
	22.3333	16	19.3333	22.6667	16	18	17.3333	17.3333	17	16	15	22	20.3333	19.6667	19.3333	20.3333	19.3333	15.6667	20.3333	18	20	24.6667	26.3333	23.6667	16	25.6667	25.3333	23.3333	19	24.3333	28	20.6667	19.6667	23.6667	23.6667	21	19.6667	28.3333	20.6667	33.6667	30.6667	28.6667	36	32.3333	32	34.3333	35.6667	33.3333	33
	14.3333	10.6667	11.6667	14	10.6667	8.66667	6.33333	11.6667	8.66667	11	9	10.6667	12.6667	13.3333	9.33333	9.66667	11	8	12.6667	8.33333	13	9.66667	15.6667	7.66667	6.66667	21	16.3333	19.3333	12.6667	16	17.3333	13.3333	12	21	13	13.6667	16.3333	17.6667	20	20.6667	23.3333	22	29	24.6667	28.6667	28.3333	33	31	34
	10	7	6.33333	10.3333	8.33333	11.6667	5.66667	9.33333	6	5.33333	4.66667	5	15	14	4.33333	6.33333	9.66667	11.6667	12	8	17	9.33333	24	14.3333	13	23	18.6667	25.6667	18	27	31.3333	25.6667	26	37.6667	31	34.6667	35	40	44.6667	45.6667	53.6667	51.6667	53.6667	56.6667	71.6667	70	67	69.3333	71.3333
	10	7	4.66667	11.6667	6	9.33333	4.66667	7.66667	7.66667	4.66667	3.66667	3.33333	11.6667	13	6.33333	5.33333	5	5.33333	10.6667	5.33333	14	10	19	10	9.33333	19.6667	18.3333	20	16.3333	17.3333	28.3333	18.6667	19.3333	29.6667	24	22.6667	30.6667	32.6667	29	37.3333	36	41	44.6667	45	50.6667	52	52	61.6667	61.3333
	6.66667	2.66667	4	9.66667	6.33333	8	4	6	5	5.33333	6.66667	7	15	15.3333	10	10.3333	12.3333	11.3333	18.6667	11	17.6667	18	30.3333	19	22	36.3333	31	33	35.3333	32.3333	42	46	45.3333	56.6667	54.3333	62.3333	72.6667	81.3333	72.3333	88.6667	80.6667	88.3333	97.6667	95.6667	110.667	112.667	106	113.667	119
	13	4.33333	8.33333	10	8.33333	13.3333	10.3333	8	8.66667	7.33333	6	6.66667	16.3333	17.3333	10.3333	12.3333	10	14.3333	20.6667	12	24.6667	22	36.3333	25.3333	26.6667	41.6667	34.3333	37.6667	35	40.3333	46.6667	44.6667	52.3333	63.3333	57.6667	59.6667	70	76.6667	75.6667	82	83	92.6667	104.667	97.3333	116.667	114	117.667	122.333	133.667
	4.66667	2.33333	6	7.66667	3.66667	7.66667	4.33333	6.66667	5	5	5.33333	5.66667	12	13.3333	8	8.66667	12.6667	12.3333	17.6667	17	20	23.3333	31	27	26	33.6667	32.3333	35.3333	39	37.3333	43	50	56.3333	54.3333	63.3333	59.3333	78.3333	88.3333	83	92.6667	84	111.333	119.333	111	130	127.333	128.333	138	147.667
	1	0.333333	1	3.66667	2	2	1.66667	5.33333	1.33333	2	3.33333	4	5	7	8.33333	7	8.33333	7.66667	9.66667	6.66667	10.6667	13	15.3333	14	15.6667	20	27	28.6667	30.3333	36.6667	46.6667	43.6667	59	59.3333	68.6667	68	84	84	81	79	91.3333	96.3333	102	98.6667	103	98.6667	100.333	103.667	109
	3	2.33333	1	5	4.33333	5	4.33333	7	5.33333	3.66667	7.66667	7	14.3333	17.6667	9.66667	13.3333	18	16	24	19.3333	26	30.3333	29	30.6667	38.6667	48	44.6667	60.3333	54.6667	69.3333	72.6667	79.6667	92	107	98.3333	112	126.667	137.667	132.667	129	144	159.333	177.333	160	180	165.667	169	174.333	173.667
	2	1.33333	1.66667	3.33333	2.66667	3.66667	1.66667	3	2	2.33333	4	6.33333	10.3333	12	7	11.3333	14.6667	12.6667	17	16.3333	18	27.6667	29.6667	27.3333	28.3333	35.3333	36.3333	40.3333	40.3333	44	49	52.6667	62	73.3333	72	83.3333	89	104.667	106.333	100.667	107.333	123	124.333	112.667	128.333	130	129.333	140.333	150
	3.66667	1.66667	1.33333	4	2.66667	3.66667	1.33333	2.66667	1.33333	2.66667	2	5.33333	11.3333	10.3333	5	9.33333	14.3333	11	15	14.3333	17	17	26	22.6667	22.3333	34.3333	23.3333	33.3333	28.3333	32.6667	49.3333	42	55.3333	56.6667	65.6667	79.3333	81.3333	88.6667	92.3333	94	109.333	112.667	127.667	121	142.667	138	146.667	155	177.667
	4.66667	2	2.33333	3.66667	2.33333	5	1.33333	3.66667	1.33333	2.66667	1	2.33333	9.66667	10	4.66667	5.66667	9.66667	8.66667	9.66667	9.66667	18.3333	12.3333	26.3333	18.6667	20	28	21	29.6667	25.6667	32.6667	36.3333	39	40.3333	52.6667	60.3333	66.3333	74.6667	90.6667	90	91	109.667	124	135	130.333	145.333	153.667	154	163	165.667
	30.6667	52.6667	53.3333	31.3333	29	10.3333	25.6667	30.3333	31.3333	28	29.6667	28.3333	16	10	16.3333	25	20.3333	18.3333	19.3333	20	19.3333	20.6667	33.3333	17.6667	17.3333	16.6667	14	16	17	23.6667	25	19.6667	26.6667	32.3333	27	31.3333	39	44.6667	45.3333	48.3333	45	51.3333	63.6667	60	74.3333	77.6667	74.3333	80	77.6667
	31	38	42.6667	29.3333	25.3333	15.6667	25	26.3333	31.3333	26.6667	27	25.3333	24.3333	25.3333	20	27.6667	36.3333	26.3333	32.6667	30.6667	36.6667	36.6667	54.3333	32.6667	36	46	42.6667	61.6667	65.6667	74.3333	90	104	113.333	131.333	129.333	138	145	167.333	157.667	161.667	167	182.333	187.333	177.333	197	199.667	214.667	208	216
	6	1	0.666667	4	2	3.66667	2.66667	3	2.66667	0.666667	0	0.333333	11	7.33333	0.666667	0.666667	2.33333	0.333333	5.66667	1	9.66667	1	18.3333	8	5.66667	17.6667	16.6667	22.3333	18	17.6667	29	19.3333	22.3333	38	34.3333	34	36	45.6667	57.3333	71.3333	79.3333	111.667	141.333	136.667	189	187.333	204	217	231.667
	12.6667	4	2.66667	6.33333	5	7.33333	5.33333	4	3.66667	3	3.66667	1.66667	14.6667	16.6667	2.33333	3.66667	5.66667	1.66667	9	5	14.3333	8	28.6667	16	16	24.3333	27.6667	33	30.6667	32.6667	41.6667	37.6667	39.3333	52.6667	51.3333	52.3333	58.3333	70.6667	86.3333	96	108.667	152.667	175.667	180	227.667	237.667	239.333	255.333	278.333
	9	2	2	4.66667	3	4.66667	3.33333	3	1.33333	1	0.666667	1	7	12	0.333333	0.333333	1.33333	0	4	0.333333	10.6667	1.33333	16	4.66667	4.33333	12.6667	16	22	15.6667	15	27.3333	21.3333	22.3333	35.3333	28.3333	31	32	37	40	44.3333	59.3333	81.6667	103	100.333	139	145.333	146.667	159	172.333
	7.33333	2.66667	6.33333	4.33333	4	4	6	4	4	2.66667	2	3	8.66667	9	2.33333	5	4	2.33333	4	3	7	3.66667	13	6	6	9.33333	8	10.3333	9	8	16.6667	11	14	23	16.3333	13.3333	20	21.6667	25	33.3333	38	50	65.3333	62.3333	76.3333	83.6667	101	112.667	128.333
	9	6.33333	4.33333	3.66667	5	2.66667	4.66667	8.33333	5.66667	4.66667	4	5.66667	7	14.3333	4	5	7.33333	1	6	5.66667	15	4.66667	16.3333	7.33333	4.66667	9.66667	11	11.6667	10	8.33333	21	6.66667	10.6667	23	14	20	19.6667	23.6667	23	25.3333	30	35.6667	42.3333	42.3333	54.3333	60.3333	66.6667	76	87.3333
	20.6667	15.3333	17	13.6667	19.6667	14.3333	15	20	18.3333	13.6667	17.6667	22.3333	23	18	15.3333	19.6667	17	16.3333	18.6667	15	22.3333	17.6667	24	17.3333	19.3333	17	20.6667	25	20.3333	18.3333	22.6667	24.3333	18.6667	20.6667	25.3333	28	25.3333	28	25	24	25.3333	26.6667	26.6667	30.6667	31	37.3333	32.6667	42.3333	42.3333
	23.6667	16.6667	13.6667	12	16	10	14	17	10.6667	13	13.3333	13.3333	15.3333	24.3333	10	15.6667	18.6667	11	14.3333	12.6667	18	16.3333	23.6667	18	15	21.3333	19	15.6667	15.6667	18.6667	25	16.6667	20	29.3333	18.3333	17.6667	19.3333	23.3333	22.6667	29	23.3333	28.6667	33	35	33.3333	31	41.6667	44	49.3333
	19	10	11	11.6667	13.6667	11.6667	12	22	16	11.3333	8.66667	16	11	20	16	12.6667	10.6667	10	14.3333	12	19	12.3333	19.3333	13	8	14	16.6667	15.6667	18.3333	14	15.3333	12.3333	13.3333	20	16.6667	14	18.3333	15.6667	13.3333	15.6667	20	15.3333	18.3333	18.3333	19.6667	25.3333	25.6667	31	32.3333
	14.3333	12	21	15	15.3333	11.3333	16.3333	14.6667	9.33333	17	16.6667	18	14.3333	14.3333	18.6667	17.6667	19.6667	15.3333	17.6667	15	20.3333	22	22.3333	16.3333	16	18.6667	20.6667	26	21.6667	17.3333	23.6667	17.6667	15.3333	25.3333	14	17.6667	15	19.6667	18.3333	25	18	18.3333	20.6667	16.3333	27.3333	25.6667	30	27.6667	34
	24.3333	19	27	27.6667	16.3333	18.6667	18.3333	25.6667	21.3333	23.6667	21.3333	24	18.6667	19	15.6667	20.3333	17.6667	22	23.3333	16	19.3333	22.6667	27.6667	19	23.3333	24	26	28.3333	22.6667	19.3333	25	24.6667	22	26.6667	24.6667	22.3333	25.3333	24.6667	28	27.6667	30.6667	31	40	30.3333	39.3333	45.6667	44.3333	40.6667	44.6667
	32.6667	29.3333	30.3333	29	31.6667	30.3333	28	31.6667	32.3333	29.6667	26.6667	34.3333	30	29.3333	30	28.6667	33.6667	25	29.6667	26	30.6667	32.6667	32.6667	30	30.3333	30.3333	28.3333	34	32.6667	31.3333	29.6667	27	37	32.6667	34	33.3333	37.6667	32	34.6667	35	38.3333	39.3333	41	40.3333	39.3333	37.3333	42	43.6667	54
	7.33333	7	6.33333	8	7	8.33333	6.66667	7.66667	5.66667	8.33333	7	7.33333	7	10.6667	6	7.33333	8.33333	6.33333	8.33333	6	7.66667	7	10.3333	9	9.33333	12	6.33333	9.33333	8.66667	5.66667	8.66667	6	8.66667	8.66667	8.33333	10	7.33333	9.66667	11.3333	10.3333	11	12.3333	10.3333	12	12	13.6667	15.3333	13.6667	14.6667
	10.6667	7.33333	9.33333	7	11.3333	7	8	9.66667	8.66667	9.33333	8.33333	7.66667	6.66667	13	8.33333	7	8.66667	7.33333	11	10	8.33333	8	13.6667	10.3333	11	10.3333	11.3333	13.6667	11	8.33333	15.3333	7.66667	9.33333	12.6667	8	12	11.3333	13	13.3333	16	11.3333	13.3333	12	13	13	11.6667	9.66667	13.3333	13
	18	17.6667	21.3333	15.3333	18.3333	23.3333	18	20.6667	22.6667	18	17.6667	19.6667	18.3333	21	23.3333	23	19	19	17	18	17.6667	20.6667	28.6667	23	20	24	18.3333	24	18	24.6667	20.6667	22	21.3333	23.6667	18	17.3333	22.3333	22	20.6667	27.6667	28	27.3333	28.3333	23.3333	24.3333	26.3333	25.3333	28	25.3333
	19.3333	20	20	21.6667	19.6667	19.6667	18	23	23.3333	18.6667	17	19.3333	19.3333	23.6667	20	17	21.3333	18	20.3333	17	20	18.3333	28	20.3333	20	26.3333	16.3333	21.6667	27.3333	21	22	23	17.6667	23.6667	17.3333	21.3333	22.3333	23	22.6667	26.6667	27.6667	19.3333	27.6667	29	33.3333	28.6667	30	28.3333	27.3333
	21.3333	19	20.6667	20.3333	23	22.6667	21.3333	25	20.3333	16.6667	25.6667	24	24.6667	21	18.6667	22.6667	21.3333	20.3333	19.3333	19.3333	27	26.3333	18.3333	23	22.3333	22.3333	19.3333	22	22	21.3333	22.6667	26.6667	16	22.6667	15.3333	20	24	21.3333	20.3333	22.6667	28.3333	29.3333	25.6667	28	26.3333	27.3333	26.3333	27.3333	26
	18	27.5	32.5	17	21.5	24	33	24.5	36.5	74	17.5	20	24.5	15.5	25.5	24	25.5	27	25	35	35	28.5	39	38.5	32.5	48.5	72.5	69	78	53	68	87	80.5	67	89	80	84.5	85.5	95	88	110	103.5	105	106	118	111.5	111.5	115	117.5
	22	20	24.5	14	20	21.5	27	22.5	21.5	55	22.5	12	18	13.5	22.5	20.5	15.5	25.5	25	32	32.5	29.5	35	43	32	52.5	80.5	64	87.5	62.5	85.5	95	95	104.5	109	103	106.5	118.5	109.5	117.5	133.5	121	138.5	138	136.5	140.5	140	129	151
	16	15	16.5	10	16.5	20.5	20.5	15	24	42.5	16	17.5	25.5	16.5	22	21	16	28.5	29	30	35	37	35.5	47.5	33.5	58.5	70.5	59.5	76	72	84.5	89	101	111	109.5	106	121	117.5	116	116.5	137	126	147	137.5	150	158	152.5	161.5	163.5
	9	11	15.5	7.5	20.5	18.5	21	14	26	44.5	23	21	29.5	18	27.5	25	30	35.5	30.5	47	45.5	62	58.5	63.5	60.5	70.5	104.5	80.5	105	111	124.5	144	154.5	154.5	160.5	158	168	156	164.5	192.5	185	189	200.5	203.5	209.5	205	205	192.5	215
	5	9.5	9	6.5	10	14.5	17.5	11.5	28	38	23.5	24	37.5	21.5	30.5	29.5	32	39.5	32	39.5	58	60	75.5	78.5	69	96	100.5	83	115	113.5	138	148.5	167	165.5	176.5	181.5	169.5	175.5	167.5	196.5	196	190.5	208.5	216.5	225	204	219.5	219.5	224
	10	11	16	6.5	19	20	31	18.5	41	65	40	32.5	44.5	36.5	46	42	46	59.5	53	67	87.5	90	94	110	92.5	122	158	125	160	170.5	191.5	207.5	232.5	229	245.5	253.5	249	241.5	230	268	277	270.5	280.5	306.5	294.5	297	274	301	308
	8.5	9	21.5	8	14	17.5	22.5	9	27.5	54	20.5	19.5	28	18.5	25.5	29.5	27.5	32	34	40.5	49	40.5	47.5	48	48.5	61.5	78.5	63.5	78	65.5	81.5	93.5	91.5	113	115.5	128.5	115	116.5	103.5	132	135.5	146	165.5	165	157	150	164.5	152.5	194
	18	14.5	23	6	15	26.5	27.5	17	33.5	66	21	22.5	26.5	17.5	30.5	28	29	41	32	46.5	57	40	51	48.5	49.5	58.5	88	73	87.5	71.5	94.5	96.5	102	104.5	132.5	149	140	145.5	119	159	167.5	172	177	207	198.5	195	199	204	223.5
	21.5	16	24	8	17.5	25.5	26	16.5	29.5	60.5	13	15	20.5	14	23	21.5	24.5	31	28.5	36	42.5	30	31.5	35.5	37.5	46	75	59	67.5	45	68	76	69.5	70.5	84	105	95.5	92.5	86.5	97	113.5	105.5	111.5	143	134	127.5	152.5	149	169
	27	20.5	27.5	4.5	14.5	20	26	21	31	68.5	15.5	9.5	21	7.5	27	15.5	19.5	27	20.5	32	44	21	24.5	25.5	31.5	35	67.5	62	57	38.5	51	55.5	46.5	54.5	63.5	74.5	68	71	52.5	67.5	72.5	85	89.5	120.5	109.5	112.5	115	127.5	156
	34.5	25.5	28.5	9.5	22	24.5	29.5	27	37.5	68.5	17.5	14.5	32	16.5	26.5	16.5	23.5	30.5	23.5	43.5	45	14	29	25	31.5	32	65.5	55	59	32	47.5	48.5	50.5	52.5	71	67.5	60	70.5	64	62.5	74	80	91.5	112	112	99	125.5	130	152.5
	23	17	20.5	8	15	21	25	14.5	20.5	47	10	11	18.5	10.5	16	13	16.5	17.5	16.5	18	22	11.5	17.5	13.5	13	19.5	44.5	37	36	16.5	23.5	27.5	28	30.5	43.5	42	41.5	43	30	40	46	52	59.5	78	67.5	76	80	84	98.5
	24.5	18.5	25	5	14.5	24	25.5	16	32.5	49	12	11	16.5	9	16	7.5	16.5	17.5	15	26	32	9	17	15	19	16.5	48.5	37.5	41.5	19.5	37.5	31	28.5	34.5	48.5	49.5	51	56	45.5	49.5	64	73.5	78	94.5	108	105	137	133	163
	24.5	24	20	7	15.5	29	27	21	31	53.5	8	14	21.5	13	18	17	15.5	20.5	16	17.5	18.5	8.5	13.5	10	10.5	16	50.5	36.5	40	14	21	27.5	23.5	20	42	38	33.5	36.5	34.5	35	51	57	64.5	84	74	86	91	102.5	143.5
	27	18.5	23	10.5	19	29	25.5	19.5	26.5	46.5	11.5	16	19	15	25	16.5	18	24	18	22	24.5	21	23.5	17.5	20	23	56	40	51.5	23	28	37.5	30	31.5	43	43.5	38	39.5	43.5	46	50	50	54	81.5	69.5	68	81	95.5	127
	25	22.5	22.5	13.5	20.5	32	32	19	29.5	55.5	11.5	17	13	17	21.5	19.5	26.5	23.5	25	29.5	24	21	31	27.5	22.5	23.5	54.5	39.5	51.5	23	34	48	32.5	35.5	48	40.5	40.5	39	36.5	45.5	48.5	56.5	60	77	61	65.5	63.5	72	87
	22.5	21.5	18	12.5	21	29	30.5	18	24	52	10	11.5	18.5	13.5	16.5	15	17.5	19.5	18	25	12.5	12	17	13	11	16	46.5	36	36	10.5	17	32.5	18	23	41	33.5	33.5	41	40	49	41.5	60.5	68	75.5	54	68.5	78.5	84	110.5
	31	18.5	25.5	11.5	15	32.5	33.5	22.5	30.5	44	11	13.5	20.5	17	21	23	23.5	15	22.5	27	16.5	12	18.5	12	10.5	18.5	41.5	33	39.5	10	14.5	32	19.5	20.5	34.5	32.5	24.5	36.5	26	33.5	25	35	44	32	26	27	30	29	42
	10.3333	16.3333	7.66667	5.66667	6	4	4	14	7	7.66667	7.66667	10.6667	4.66667	9.33333	9.66667	8	14.6667	9.66667	12	17	20.3333	11	9.66667	13.3333	15.6667	17	17.6667	13.3333	15.3333	17.6667	16.6667	14.6667	20	21.3333	24.3333	15.6667	16.3333	20.6667	21.3333	14	22	17	24.3333	16.6667	22	14.6667	20.3333	20	15.3333
	15.6667	21.3333	20	15.6667	8.66667	10	14	21.6667	9.66667	19.3333	14.3333	20	13.6667	22.3333	19.3333	24	26	24.6667	27.6667	34.3333	36	31	30.6667	33	32.6667	46.6667	40.3333	35.6667	37.3333	45	54	40	54	48	56	44.6667	50.3333	52.6667	52	55	53	54.3333	51.6667	51.3333	51.3333	47.3333	47.3333	53	43
	23.3333	26.3333	28.6667	26.3333	18.3333	24.3333	29.6667	39	27.3333	38	42	41.6667	45.3333	43	52	47.6667	49.6667	45	50.6667	57.3333	53.6667	57	59	57	60.3333	64.6667	68	59.3333	65.6667	74.3333	69.6667	60.3333	68	74.3333	75	61.6667	76.3333	73.6667	73.3333	79.6667	71.6667	70	70.6667	75.6667	67.6667	65.6667	67.3333	61.3333	54.3333
	7.33333	13.3333	9.66667	10	6	6.33333	10	15	12.3333	14.6667	10.3333	19	17	19.6667	24	27.6667	24	23.3333	33.6667	38	42.6667	50	44	56.6667	58	69	64.3333	65.6667	66.3333	69.6667	67.3333	83	88	90.6667	93	84.3333	81.3333	94.3333	89	87	97.3333	87.3333	90	92.3333	89.3333	93.3333	84.3333	87.3333	86
	14.6667	19.3333	18.3333	18	17	20	30	25.3333	37	43	35.3333	36.6667	47	45	52	55	55	54.6667	61.3333	58.3333	64	66	67.6667	68.3333	72.3333	71.3333	67.3333	73	67.3333	71	75.6667	67.3333	78.3333	88	88.3333	74	75	80.3333	82	76.6667	76.3333	79	77.6667	75.3333	72.3333	65.3333	77	65.6667	56.3333
	12	15.3333	18.6667	13.6667	15.3333	18.3333	23.3333	26	27.6667	27.3333	25.3333	36.6667	38.3333	43.6667	45	45.6667	46.3333	51	52.6667	49.6667	63.3333	60.6667	66	58.6667	61.6667	65.6667	66.6667	61.6667	62	69.3333	80.3333	68.6667	80.6667	71.3333	86.6667	70.6667	80	80.6667	91.6667	88.6667	77	79	81.3333	81.3333	70.3333	72	81.3333	76	71.3333
	27	28.3333	35.3333	35	36	44	41.6667	48.6667	51.6667	55.6667	50.3333	60	57.3333	65.3333	65	67.3333	68	65.6667	72	73.6667	88.3333	86	82.3333	80.3333	86	86.3333	91.6667	82.3333	82.6667	89.3333	90	91.6667	100	105.667	103.333	96.6667	99	103.333	103.333	107.333	97.6667	103.667	110.333	89.3333	87.3333	96	86.6667	97.3333	90.3333
	8.66667	11.3333	21.3333	19.6667	18.6667	20.3333	23	28	34	33.6667	32	42.6667	40.6667	48.3333	38	44	42.6667	46.3333	44	53.3333	59	59.6667	60.6667	57	62.6667	74	65.3333	66.6667	70.6667	63.6667	69.6667	77.3333	72	69.3333	81.6667	79.6667	75.6667	77	77	85	87.3333	83.3333	88	83.6667	76.6667	71.3333	81	79.3333	75.3333
	2	3.66667	7.33333	4.66667	4	3.66667	7.66667	7.66667	8.33333	11.3333	12.6667	13	15.3333	18.6667	13.6667	13.6667	20.6667	24.3333	26.6667	31	29.6667	38.3333	37.3333	36	39.6667	56	42.3333	48.3333	45.3333	46	54	56	51.3333	60.3333	58	55.6667	65.3333	59	60	70.3333	61.6667	68.3333	62.3333	69.6667	61.6667	65.6667	68	65.6667	56.3333
	6.66667	6.33333	8.33333	7	1.66667	3.33333	5.66667	8.66667	4.33333	5.33333	6.66667	12.3333	11	12.3333	15	14.6667	17.3333	25	23.6667	31.3333	32	44	43.3333	40.3333	47.6667	66.3333	64.6667	58	61.3333	71.6667	74	78	78	76.3333	89.3333	89.3333	89	99.6667	87.3333	106.667	100	106.333	108.667	120.333	118.333	118.667	117	112.333	121
	7.33333	10.3333	10.3333	8.33333	3.66667	2	5	13	3.66667	4.33333	4	6	2.33333	5	10.3333	10.6667	12.3333	13	16.3333	23.3333	31	34	38	42.6667	47.6667	71.6667	70.3333	70	74.3333	85	86.6667	101	100.667	99.6667	110.333	104.667	103.667	127	127.667	136.333	126.333	128.667	147.667	149.333	152.667	156.333	166.333	175.333	170
	10.3333	17.3333	22	8	2.66667	2	6.33333	18	3	6.66667	4	6	3.66667	7	16.3333	22.6667	31.6667	45.6667	49.6667	60	77.3333	78	85.6667	84.3333	92.3333	102	99.6667	102.333	99.3333	112	113.333	98.3333	119	107	119.667	104.667	113.333	120	115.667	123.667	134.333	132	140	156.333	144.333	158	164	165.667	183.667
	5.66667	12.6667	14	7.33333	3.33333	1.33333	3.33333	13.6667	3	6	4	4.33333	1	2.66667	6	4.66667	6.33333	7.33333	11.3333	10.3333	15.6667	13.3333	20.3333	29.6667	26	48.3333	47.6667	47.6667	53.3333	58.3333	71.3333	69	80.6667	81	85	84.3333	96.6667	106.667	98.6667	98.6667	99.6667	110.333	107.667	125	115.667	118	141	135	136.667
	5	15.3333	14.6667	8.33333	2.66667	1.66667	6	13.6667	3.66667	3.33333	4	6	0.333333	4.66667	9.33333	8.33333	5.66667	7	9.33333	13	22	14	25	25.3333	35	59	58	61.6667	54.3333	77.6667	73.6667	71.3333	86.3333	88	87.6667	85	98.3333	88.3333	101.333	107.333	107.333	96.6667	107.333	133	128.667	138.667	147.333	153	156
	7.66667	21.6667	13.6667	9.33333	2.33333	3.33333	7.33333	17.3333	4.66667	6	6.33333	8.33333	3.66667	6	12.3333	10	8.33333	7	14.3333	16.6667	21.6667	16.3333	19	19.3333	23	38.6667	37.6667	37	44	56	65	63.3333	78	76.6667	90.3333	79	81.6667	92	91.6667	109.667	92.3333	96.3333	105.333	116	122.667	126.333	131.667	150	161.333
	8	22	11.6667	9.33333	3.33333	4.66667	8	17.6667	6.66667	6.33333	7.33333	10.6667	1	6.66667	11.3333	9.66667	10	7	13.6667	12.3333	19.3333	6.66667	13.3333	15.3333	16	25	32.6667	27.3333	37	51.3333	61	56.3333	78.6667	94.3333	86.3333	88	96	113	112.333	117.333	114	114.667	103.333	108.667	108.667	101.333	120.667	124.667	141.667
	8.33333	17.6667	9	6.33333	3	4	4.33333	8.33333	4	6	5.33333	8	0.666667	7	7.66667	7	8.66667	8.33333	10.6667	7.66667	12.3333	4.66667	5.66667	11.3333	9.33333	13	17.6667	10.3333	16	17.3333	18	16.3333	31	28.6667	38.6667	32.3333	49.3333	50.3333	53	50.3333	51.6667	55.3333	48	50	56.6667	46	58.6667	58.3333	75
	11	23	13	6.66667	4.33333	6	5.33333	16	8.66667	6	6.66667	10.3333	3.66667	10	11.3333	11.3333	7.66667	14	14.6667	8	17.3333	4	7.66667	13.3333	13.3333	14.3333	21.3333	18	19.6667	19.6667	13.6667	17.3333	29.6667	43.6667	53	59.6667	66	77	86	82.6667	92	88	85.6667	85.3333	90.3333	85.6667	98.3333	109.667	118.333
	22	37	26.3333	17.3333	17	18.3333	16	33.6667	19.6667	21	21.3333	26.3333	15	21	23	23.3333	21.3333	27	30.3333	25	34	19.6667	18.6667	30.6667	31	31.6667	37	30.6667	38	46	34.3333	37.6667	46.6667	59	49.3333	42.3333	61	53.6667	52.3333	56.3333	60.6667	64	60.3333	60.3333	68.3333	55.6667	62	76.6667	87.3333
	18	29.3333	16.6667	14.3333	7.66667	11.6667	11.3333	25.6667	12.6667	13.6667	14	17.6667	7.66667	20	24	19.3333	18	17	22	18	28	9.33333	14.3333	20.3333	20.3333	20.6667	29.6667	23	27	27	19.6667	22.3333	24.6667	37.6667	34	29.3333	34.3333	36	38.3333	29.3333	35.3333	32	38.3333	31.6667	46.3333	25	38	52.3333	57
	13.3333	17.3333	14.3333	8	7.66667	9.66667	9	15.6667	6.66667	10	13	9.66667	6.33333	12	16	12	11.3333	12.6667	11.6667	12	16	8	10.3333	14.3333	13.6667	12.6667	20.6667	13.3333	16.6667	19.3333	14.6667	17	18	21.6667	19.3333	15.6667	22.6667	21.3333	19.6667	14.6667	22.3333	17.3333	16	15.6667	24	14.3333	21	31.3333	34
	16	19	17	9	8.33333	9.66667	9.66667	17	9.66667	12.6667	8.33333	16	6	15.3333	16.6667	15.3333	13.3333	14.6667	16.6667	16.3333	18.3333	13.6667	10.3333	14.6667	16.3333	19	17.3333	19.3333	17.3333	25.6667	17.3333	20	20.3333	22.6667	27	17.3333	21	24	25.6667	20.6667	26	25.3333	24.6667	24	29.3333	23.6667	32	49.3333	78.6667
	12	14	9.66667	9	6.66667	9	7	12.6667	7.33333	10.3333	8.33333	10	6.33333	12.3333	11.6667	11	7.66667	9.66667	10.6667	9	11	6.33333	8	9	10.3333	9	12	11.6667	14.6667	10	13.3333	8.66667	11.6667	16.6667	14	11.3333	14.6667	17.6667	15.3333	14.6667	13.6667	12.6667	15.3333	15	17.6667	11.6667	26.3333	46.6667	70.3333
	15	13.3333	10.6667	10	8.66667	8.66667	10.6667	13	8.66667	11.3333	12.3333	14.3333	5.66667	9.66667	9.66667	11.6667	7.66667	13	13.3333	12.3333	16	9.33333	8.66667	15	11.6667	14.3333	14.3333	15.6667	14.6667	12.6667	14	13	17	17	16.6667	15.6667	16	15.3333	17	18.3333	19	18.3333	15.6667	15	20	16.6667	32.3333	53.6667	79
	5.66667	10.3333	11.6667	7	4	6.33333	9	8.66667	6.66667	8	7.33333	10.3333	5	9.33333	12	10.3333	8.66667	11	7	12.3333	13.6667	10	9	12.6667	13.3333	12.6667	13.3333	17.6667	13.6667	15.6667	14.3333	13	16.6667	18.6667	21.3333	13.3333	15.3333	18.6667	20.3333	21.6667	20	18.6667	20	20.6667	22	20	21.3333	32.3333	42.6667
	2.66667	3	3.66667	0.666667	2	2.33333	2.33333	6	4.33333	3.66667	5.66667	7.33333	5.66667	5.66667	7.33333	8.33333	6.33333	10.3333	9	8	11.3333	7.66667	8.66667	13	8	11.3333	11	6	14	12.3333	11.6667	13	12	15.3333	14.3333	14.6667	10.6667	12.3333	13.6667	13.3333	14	15.3333	15	15.6667	13.3333	10.3333	15.6667	17	22.3333
	11.6667	12.3333	13.3333	9	9.66667	12.3333	12	16.6667	8	12.6667	12.3333	14.3333	14	10.6667	11	13.6667	16	11.6667	13.3333	11	12	16.3333	12	13	14.3333	12.3333	16	16	18	18	23.3333	17	16.3333	18.3333	18.3333	18.3333	18.3333	21	16.3333	21	24	22	20.6667	15.6667	23.3333	17	25.6667	29.3333	29
	13	16.3333	15	12.3333	15.3333	15	16.6667	14.3333	15.6667	17.3333	18	15	16.3333	17	20	17.3333	18.3333	18.3333	19	19.3333	23.6667	18	21	21.6667	18	17.6667	18.3333	17.6667	17	20	20.3333	16.6667	18.6667	20.6667	18	17.3333	18.6667	20.3333	20.6667	23.6667	21	17.6667	22.3333	20.6667	20.3333	18	23	22.3333	24
	9.33333	10.3333	12.3333	8	8	8.33333	9.33333	11.6667	15	10.3333	9	11.6667	9.66667	8.33333	10.6667	11.3333	7.66667	15.3333	9.33333	9	13.6667	14.6667	10.6667	9.66667	12.3333	11.6667	13.6667	14.3333	10.3333	10.3333	14.3333	11.6667	13	13.6667	11.3333	11	11	16.6667	12.6667	13	14.3333	12.6667	13.6667	11	18	10.3333	13.3333	16.3333	17
	13.6667	12.6667	11.6667	9	9.33333	11	12.6667	12	13.3333	11.3333	11.6667	14.3333	8.66667	11.6667	13	13.6667	9.33333	13.6667	13	10	18.6667	13	7	11.3333	15.6667	14	9.66667	11.3333	13.3333	13.3333	11.3333	14.6667	9.66667	16.3333	16	11.6667	18.3333	15.3333	13.6667	12.6667	15.3333	13.6667	18.6667	15	15.3333	11.3333	14	15.6667	21
	8.66667	4.33333	9.66667	10	6	7	7	8	7	3.66667	8.33333	11.3333	3.66667	5.33333	8	5.66667	4	7.66667	6.66667	5.66667	9	4.66667	5	10.6667	4.66667	4.66667	6.33333	10.3333	8.66667	7.66667	9	8.33333	8	8.33333	11	5	12	10.6667	8.66667	9.33333	7.33333	7.33333	8.66667	9	8	7.33333	9.33333	10	11
	15	17	11.6667	16.3333	13	12	13.3333	10.6667	12.3333	11	14.6667	19.6667	12.6667	14	13	14.6667	12.6667	16.3333	19.6667	15	13	15	8	17	13.6667	15.6667	16	16.6667	20	17.3333	20.6667	13.6667	17	22.6667	20	23	16.3333	17.6667	20.6667	22.3333	17.3333	17.6667	16.3333	18.6667	18	15.6667	17.6667	18.3333	19.6667
	20.3333	27.6667	10.3333	23.6667	7	19.3333	19.3333	23.6667	20.3333	27.6667	20	10	18.3333	13	12	17	9	24	45.3333	21	16	26.6667	22.6667	18.3333	10.3333	20	17	10.3333	25	9.33333	11.3333	15	26.3333	19	23.6667	22.3333	15.3333	22	17	30	26.3333	23.6667	20.6667	29.3333	17.6667	37	29.6667	32.6667	20.6667
	18.3333	30.3333	10.6667	34.6667	8	16	19.6667	27.6667	19	25.6667	21	7	22.3333	12.3333	13.3333	21.3333	11	27	54	26.3333	19	34	30	23.6667	15.3333	21.6667	16.3333	11.6667	33.6667	13	19	22	31.3333	17.3333	33.6667	31	23.3333	31	24.6667	30.6667	31.3333	27	29.6667	41.3333	24.3333	46.3333	36.6667	48.6667	27.6667
	12.3333	16.6667	7	22.3333	3.33333	11.3333	12.3333	18.6667	14.3333	17.3333	13.6667	3.66667	17	9.33333	9.33333	13	6	16	38.3333	12	10	18.6667	14.6667	13.6667	8	10.3333	9	7.33333	13.6667	3.66667	7.33333	8.33333	20.3333	7.66667	18	18.6667	8	19	9	17.3333	17.6667	13	14.3333	22.6667	12.6667	26.6667	20	20	14
	15	28.6667	7.66667	34	9	15.3333	15.6667	29.3333	20	27	20.6667	7.33333	22	13.3333	14.6667	25	12.6667	24.6667	43.6667	24.6667	21.3333	33.3333	30.6667	21.3333	19.3333	22.6667	27	22.6667	32	27	33.3333	30	45.3333	32	42	44.3333	42.3333	42	37.6667	50	59	43.3333	59.6667	68.6667	48.6667	63	63.3333	67	51.3333
	14.3333	28.6667	8.33333	31.6667	10.6667	19	20.3333	31.3333	19.3333	29.3333	22.3333	12	29	19.3333	22	32.3333	19.6667	33	55.6667	36	26	44.6667	45.3333	35.3333	33.3333	49.6667	49	47.6667	64.3333	54.3333	61.3333	75	82.6667	63.3333	82.6667	87	75.3333	86	86	89	103	91.6667	100	109	100.667	116	108	116	103.667
	14.3333	24	7	32	5	13.6667	15.6667	28.3333	16.6667	25.3333	22	9.33333	28.6667	16.6667	18	31	18.3333	36	52.6667	39	35.6667	58	56	56.6667	52.6667	72.6667	66.3333	79	90.6667	83.6667	93.6667	106.667	128	111.667	121	127	124.333	128.667	127.667	157	144.667	150.333	159.667	165.667	163.333	154.667	155.333	160.333	160.333
	17	29.6667	8.66667	32	11.6667	22.6667	26.3333	43.3333	29	39.6667	34.3333	30	48.3333	41	55	63.3333	72.6667	86.3333	105	98	108	132.667	154	154.667	160	181	193.333	205.667	211	220.667	221	238	233.667	248.667	246.333	257	252.333	266	261.667	273.667	268.667	267	264.667	272.333	281	268.333	267.667	248.667	259
	14	25.6667	11	32.6667	11.3333	24.3333	23.6667	35.3333	29.6667	44.6667	45.3333	30.6667	55	50	58.3333	71.3333	69.3333	88	113	110.667	110.333	127.333	136	140.667	146.333	161	159.667	172.333	176	183	182.667	198.333	200.333	197.333	208.333	207.667	204	212.333	210	213	210.667	210.667	220.333	213.333	219.667	208.667	207.667	206.667	212
	12	22	10.6667	30	19.6667	37.6667	35	46	48.6667	66	77.6667	74.3333	92.6667	91	113.667	113.667	116.667	137.667	157.667	150.333	158.333	162.667	175	173	190.333	187.667	183	201	201.333	213.333	205.667	202.333	218.333	221.667	220	221.333	220.667	224	224	218.333	211.667	227	224.667	222	221	219.667	229.333	212	216.333
	46.3333	68.3333	72	106.667	112.667	140	160.333	169.333	183.333	214.667	226.333	230.333	257.333	257	284.333	286.333	298	301.667	304.333	315.333	312.667	333	319.667	335	342	337.667	327	342.333	344.333	340	341.333	345.333	349.667	340.333	349.333	344	335	345.667	348	347	333.333	341.333	343.667	343	319.667	343.333	342	339.667	327.333
	39	57.3333	64.3333	88.3333	103	137.333	131	151	179	190	201.333	223.333	223.667	244	253.667	264	270.667	284	278.667	295.667	292.333	293.333	302.333	308	308.667	306.667	307	295	320.667	319.667	306	325	318.333	315.667	323.667	314.333	310.333	309.333	318	315.667	303.333	322	311.333	310	294	309	310	314	312
	23.6667	33.3333	39.6667	58.3333	65.3333	94.3333	91.3333	106.667	132.667	159.667	168.667	174.667	203	210.333	229.667	236	245.333	251	261.667	256.333	260	263	265.667	276	276.333	282	279.333	296.667	290.333	286.667	288	296.333	292	299	294	300	286.667	293.333	289.667	291	285.667	284.667	290	284	281.667	280.333	282.667	275	283.333
	26.3333	37.3333	37	57.6667	67.6667	97	112.333	123.667	145	166.333	179.333	182.667	217.667	225.667	250.333	270.333	272	277.667	290.667	298.667	294.667	304.333	327.333	321.333	322.667	327.333	343.333	332.667	340	354.333	338	340.667	337.667	358.667	351.667	355	343.333	347.333	347.667	355.333	333.667	349.333	355.667	359.333	330.333	353	357.333	328	345.667
	12	19	13	25.3333	16.3333	31.6667	44.6667	43	66.3333	80.6667	93.6667	94.6667	132.667	141.667	155	168	181.667	208	224.333	244.667	250.333	250.333	276.667	288	276.667	285	301	306.333	324.333	320.667	329.333	321.333	343	338	333.333	338.667	334	339.667	335.667	334.667	341.333	345	343.667	341.667	333.333	342.667	347.333	335.333	342.333
	9	17	6.66667	16.6667	2.66667	11.6667	14.6667	19	18	36	44.3333	51.6667	81.6667	96	123.667	150.333	169.667	199.667	236	242.667	267	283	292	316.333	327	337	353	352.667	374	370.333	381	363.333	374	376.333	384.667	381	381.667	384.333	375	380.667	382	369.667	370	379.333	381.667	364.333	377.333	378	365.333
	8.33333	16	4.66667	16.6667	1.33333	11	11.3333	14.6667	14	23	31.6667	27.3333	47	56	66.3333	98	102.333	125.667	160	180.333	193.333	200.667	221	244	262.667	273.667	294.667	305.667	317.333	321.667	341.333	344	353	344.333	342.667	369	365	364.667	356	361	359.333	360.667	366.667	374.333	363	353.667	370.667	362.333	362.667
	10	13.3333	5.66667	13.3333	3	11	11	11.6667	9	16	16.6667	8.66667	13	15.3333	19	27	21	38	55.6667	48.3333	58.6667	64.3333	81	92	104.667	133.333	152.667	164.667	192	206	212.667	255	264.333	286	300.667	314.333	323	311.333	322	336.667	342.667	334.333	342.667	343.667	338	340	355	348.333	339.333
	7	9.33333	4.33333	8.33333	2.66667	10.3333	7.66667	7.33333	9.66667	11.3333	12	2	13.6667	6.33333	9.33333	15	12.6667	21	33.6667	27	26	31.3333	31	33.6667	37.3333	50.6667	51.6667	78	81.6667	103.333	117.667	151.333	180.333	194.667	227.667	239.333	259.667	271.333	283	301	301.667	312.667	322.667	320.333	325.667	334.667	333	337	339.333
	7.66667	6	5	7.66667	2.33333	10.3333	9	7	9.66667	12.6667	11.6667	1.33333	7	3.66667	6.66667	10.3333	7.66667	9.66667	20	18.3333	12.3333	19.6667	18.6667	17.6667	14	23.3333	24.6667	31.3333	34.3333	42.3333	57.3333	82	112.333	133.333	155.333	172.333	188	216.667	234.333	251.667	258.333	261	274	286	279	304	301	297	303.333
	16	13	9.33333	15	14.3333	14.3333	15.6667	14.6667	15.6667	20.6667	14.3333	7.66667	15.3333	13.6667	18.6667	20	20.3333	23.3333	40	30.3333	27.3333	33.6667	31	34	32	44.6667	40	43.6667	49.3333	67.6667	67	82	107.667	125	131.667	148.333	153.333	162	181	197	204.333	207.333	226	235.333	235	251.667	255.667	247.667	259.333
	12.6667	14.6667	10.6667	14	7.66667	17.6667	14	10.3333	17	17	17.3333	7	16.3333	11	15.3333	14	16	18.6667	34	25	25	27.3333	23.3333	26	25.6667	34.3333	27	32	42	41.6667	46	60.6667	70.6667	84.6667	87.6667	84	103.667	107	130.667	143.333	149.333	162	165.667	168.333	184.333	194.667	204.333	191.333	198
	8.33333	9	7.33333	10	2.66667	10.6667	10	7.33333	13.3333	13.3333	10.3333	5.33333	11.6667	10.6667	14	13.6667	10	11.3333	30.6667	24	17	23	17	19.6667	20.6667	27	18.3333	24.6667	30.3333	33	34.3333	37.6667	50.3333	53	57	54	68.6667	70.6667	79.3333	95.6667	98.6667	101.333	116.667	113.333	117	121.333	128.667	127	131
	8.66667	8.33333	5	7.66667	1.66667	7	6	6.33333	10.6667	6.66667	9.66667	2	7.66667	3	8	7	5	8	13	11.6667	6	13.3333	9.33333	6.66667	6.66667	7.33333	6.33333	6	10.6667	5.66667	8.66667	10	15.3333	14	15.6667	16.3333	14.6667	17.3333	20.3333	32	36.3333	44.6667	45.6667	42.6667	46	53.6667	62.6667	54	59.3333
	13.6667	12.6667	8.33333	12.6667	8	12.6667	12.3333	11	15.3333	15	14	9.33333	14	14.3333	14.3333	14.6667	13	10	25	19.3333	11.6667	20.3333	16.3333	15.3333	15.3333	24.6667	15.6667	17.6667	19.6667	16.3333	15.6667	24	32	28.6667	33.3333	29.6667	35.3333	36	38.6667	45.3333	37	45.3333	55.6667	47.3333	54.6667	60.3333	63.6667	63	72
	13	11.3333	9.33333	15.3333	8.66667	16.6667	14.3333	15	18	16.6667	14.3333	11	13.6667	12.6667	14.6667	14.6667	18	11.6667	20.6667	21.6667	12	20	19	18	16	16.3333	19.6667	13.6667	23.3333	20.3333	17	22.6667	25.6667	22.3333	21.6667	23.3333	24.6667	28	26.6667	30.6667	37.3333	32.3333	37.6667	38.3333	36.3333	44	46	39.6667	47.6667
	11.3333	6	11	9.33333	5.33333	12	7.33333	10	13	9.66667	10.3333	4.33333	7.66667	7	8.33333	8.33333	9.33333	11	14.6667	16.3333	11.3333	14.3333	9	14.3333	8.33333	13.6667	15.6667	15	14.6667	16	14	20	16.3333	18.3333	16.3333	20.6667	20	13.6667	22	19.6667	22.6667	28.6667	30	24.3333	32.3333	32.6667	40	37	38
	7	8.66667	7.33333	7.33333	2.66667	8.66667	8.33333	7.66667	11	9.33333	7.66667	3.66667	6.66667	4.66667	4.66667	4.66667	6.33333	9.33333	12.3333	6	8.33333	10	9	8.66667	6.33333	5.66667	10.3333	5.33333	10	10.3333	5.33333	10.6667	14.3333	10	11.3333	14	8.66667	10.3333	11	16	11.3333	17.6667	15	16.6667	15.3333	24	23.3333	21	29
	11	9.66667	12	7	5	10.3333	7.66667	4.66667	10.6667	14.3333	9.66667	5.66667	6.66667	6	6	6.66667	8	9	14.6667	8	10.3333	13	9.33333	11.6667	9.66667	10.6667	9.33333	10.6667	14.3333	13.3333	7	12.6667	18.3333	13	17.3333	16	14.3333	15	17	23.6667	19.3333	20	26.3333	26	20.6667	33.6667	25.3333	28.6667	31.6667
	3.66667	7.33333	2.66667	3.33333	3.33333	5	4	10.6667	2	4	6.66667	3	16.3333	5.66667	15.3333	8.33333	8.33333	15	13.6667	19.6667	18	34	20.3333	16	24	31.3333	30	33.3333	35	46.6667	50.6667	51	57	52.6667	61	49.6667	68	69.3333	76.3333	85.3333	76.6667	76.3333	86.6667	83.6667	85.3333	87.6667	94	100.667	102.667
	5	10	4.33333	4.33333	8.66667	5.33333	5.66667	13.3333	4	12	19.6667	14	28	21	44.6667	43	39.3333	57.6667	60.6667	75	80.6667	91.6667	96.6667	94.6667	111.667	132.333	141.333	158	153.333	173.667	167.667	196.333	201.333	196.333	220.667	226.333	223.333	232	217.667	244.333	259.333	257.667	257	255.333	250.333	253	257.333	272.667	268
	2	7.66667	2.33333	2.66667	5.33333	3	2.66667	9.66667	1.66667	4.66667	11	6	25	21.6667	32.3333	33.6667	36	49.3333	53.6667	63	70.3333	84	85.3333	86	103.333	125.667	133.333	145.333	144	165.667	152.667	172.667	185.333	181	188	186.333	196	211	219.667	210.667	213	228.667	224	220.667	225	224.333	219.667	238.333	239.333
	1.66667	7.66667	2	2.66667	4.66667	3.33333	2.33333	12.6667	7.33333	14.3333	23.3333	27	46.3333	57.6667	72.3333	77.3333	91.6667	114.667	117.333	134.667	146.333	157.667	179.333	186.667	203.667	221	231	239.667	253.667	261.333	263.667	266	275.667	285	297.333	298.667	308.667	307.333	321.333	309.333	309.333	303.667	314.333	320.667	319.333	313.333	320.667	324.333	318
	2.33333	8.33333	3	5.66667	8.66667	14	12	33.6667	56	88	111	135	168	200.667	217.333	246.667	262.667	279.667	272.333	296	309.333	325.333	329.667	310	333.667	332	342	342.667	347	341.333	342.667	352.333	347.667	352.333	359	359.667	349.333	355.333	370.667	355.333	360.333	359	368	359.333	374	359.667	363.667	357.333	363
	2.33333	6.33333	2.66667	5.33333	7.33333	17.3333	21.6667	45	70.3333	114	131	145.667	182.333	220	239.667	249	258.333	283.333	276.667	299	290.667	296	314.667	300.333	309.667	321.667	314.667	313.667	316.667	322.667	328.333	317.667	334.333	336	342.333	334.667	337	342.667	344	339.667	347.667	341	347.333	345.667	350.333	346	350.667	338.333	347.667
	2	7.66667	2.66667	2.66667	5	4.66667	5	11.3333	8.66667	20.3333	24.6667	28.6667	47.3333	62	68.6667	75.3333	90.6667	118	135.667	150	174.667	191	219.667	204.667	224.667	260.333	251.667	272	281.667	278.333	292.667	309.333	315.333	322	331	316	333.333	334.333	332.333	340.333	348	354	341.667	346.667	351	352	360	327.333	345.333
	3	9	3.33333	2.66667	6.33333	3.33333	2.33333	8.66667	1.33333	5.33333	6.33333	2.66667	14	10	18	9	12.3333	25	25	27	29.6667	49.6667	54.6667	51.6667	76.6667	94.6667	104	123	124	143.333	163.333	194	193.333	210.333	228.333	236.333	246.333	265	271	276.667	281.667	289	307	289.333	307.333	307.333	308.667	306.333	302.667
	6.33333	17.6667	2	3.66667	7.33333	4.66667	4.33333	10.6667	3.33333	5.66667	5.33333	0.666667	13.6667	7.66667	16.3333	4.66667	2	9.33333	9.33333	10.6667	10.6667	32.3333	11.6667	14	28	47	52.3333	80.6667	96	118	136	179.667	190.667	207.333	251.333	251	271	291.333	301.333	304.333	319.667	330.333	325	338.333	333.333	346.333	336.333	339	345.333
	5.33333	20.3333	3.33333	5.33333	7.66667	4.33333	7.33333	10.6667	5.66667	6	6.66667	0.333333	12.6667	6.33333	16.6667	4	1.33333	7.33333	10	10.6667	8.66667	22	9.33333	10.6667	21.3333	30.3333	26.6667	46.6667	64	87.6667	98	141	148	190	234.667	259	288	299.667	313	317	341	340.333	336	343	335.667	349.667	351	332	346.333
	5.66667	17	3.66667	2.66667	6.33333	3.66667	6.33333	8.66667	2.66667	4.66667	6.66667	0.666667	11.3333	5.66667	16	3.33333	1	8	6.33333	5.66667	8	18.3333	3	4	6.33333	9.33333	5	11.6667	11	6.33333	14.3333	20	15.3333	33	62.3333	92.3333	139	149	196.333	229.333	271.333	288.333	307.333	317.333	342.333	335.667	347	340	360.667
	3	8	1	2	3	2.33333	2	6.33333	0.666667	2.33333	2.66667	0.333333	6.33333	1.66667	9	1.33333	0.333333	5.66667	4.33333	3	4.66667	13.3333	1.66667	1.33333	3.33333	5.33333	2.33333	5.66667	6	3	3	5.33333	3.33333	6.33333	6.66667	15.6667	24.3333	18.6667	38	57.3333	87	93.3333	141.333	175.667	224	252.333	288.667	294.333	313.667
	5	11	3.66667	5.66667	5	3.66667	3.33333	9.66667	2.33333	5.66667	4.66667	2.66667	9.66667	6.33333	11.3333	3.66667	1.66667	9.66667	5.33333	8.66667	8.66667	19	7	5.33333	7.33333	7.33333	9.66667	11.6667	13.6667	12	11.6667	12	12.6667	18	19	24	31	30.3333	43.6667	60	97	106.667	181.333	230.667	285.667	304.667	315.333	324.333	310.667
	4	9.66667	3	5	5.33333	3.33333	6	10.3333	5.66667	5.33333	7	2.66667	9.66667	5.33333	11	7	5.33333	11.6667	9.66667	7	9	17.6667	4.66667	6.66667	11.6667	13.3333	11.6667	10.6667	18	15.6667	13.6667	18	16	12.6667	13.6667	14.6667	20.6667	23.3333	25.6667	32.3333	60.6667	99.6667	209.667	284	337.667	340.667	344.333	344	322
	4.66667	10.6667	1.66667	5	8	2.66667	4	10	1.66667	3.66667	6	2.66667	13	3.33333	12.6667	4.66667	1.33333	7	11	10.6667	7	16.3333	4.66667	2.66667	3.66667	8.66667	3.33333	6	7.66667	6.66667	7.33333	8.33333	8.66667	7	2.66667	6	14.6667	5	15.3333	15	12.6667	5.33333	17	23.3333	27	31.6667	59.6667	70	99
	7.66667	10	7.33333	9.33333	14.6667	6	8.33333	13	3.66667	6	12	4	14	5.66667	15.6667	11	6	14.3333	11.6667	15	10.3333	24.6667	9	5.33333	11	14.6667	7	12.6667	14	11.3333	16.3333	14	12.6667	14.3333	8.66667	12.3333	21.3333	11	25	24.6667	16	11.6667	19	26.3333	23.3333	24	37.6667	39	54.6667
	7.66667	9.33333	3.33333	8.33333	10.6667	1.33333	4	9.66667	5	3.33333	7.66667	2	12	4	9.33333	4.33333	1.33333	9.33333	6.33333	9.66667	4.33333	16.6667	3.33333	1.33333	6.66667	14	2	8	5.33333	7	15.3333	10	6.66667	5.66667	4	6.66667	17.3333	7.66667	11.3333	14	9	3.66667	7.33333	13.3333	8	9.33333	20.6667	14	12.6667
	8.33333	11.3333	5	6.66667	12.6667	2	5.66667	12	5	3.66667	6	3	14	4.33333	11.6667	8.66667	2	11.3333	12	10.3333	5.66667	18.3333	7	2.66667	5.33333	14	3	10	9.66667	10.3333	16.3333	10.3333	10.6667	7.66667	4	10.6667	18	6.33333	19.6667	14.3333	11	6.66667	7.66667	9	11.6667	10.3333	16.6667	11	10
	17	14.6667	12.3333	13.6667	19.3333	13.3333	12.6667	18	13.6667	9.33333	13	9.33333	24	12	14	17.6667	11	19	16	19	12.3333	23.6667	10.3333	13.3333	17.6667	16.6667	13.6667	17	15.6667	19.6667	30	21	20.3333	14.6667	13.6667	19.6667	20	18.6667	27.6667	20.3333	20	14.3333	20.3333	23	24.6667	23.3333	35.6667	25.6667	22.3333
	13.6667	14	5.66667	9.33333	16.6667	6.33333	9.66667	12.6667	9.66667	8.66667	10	6	20.3333	8.66667	15	12.3333	7	14.3333	12	21	10.3333	26	10	11.6667	11.3333	15.6667	7.33333	13.6667	13.3333	12.3333	18	17.6667	16	11.3333	11.3333	14	16	14	20.3333	15.3333	10.6667	13	12	15.6667	16.6667	14.6667	29.3333	17	16.6667
	27.6667	34	24.3333	25.6667	27.3333	21.3333	25.3333	30.6667	31.6667	25	27.3333	22.6667	34	23.6667	29	34.3333	17.6667	35.6667	28	36.3333	26	34.6667	24.6667	26	21	36	22.6667	31.3333	32	29.6667	37	30.3333	32	29.3333	32.3333	37.6667	40.3333	27.6667	47.3333	36	32.6667	37	37.3333	33	38.6667	38	48.6667	36.6667	41.3333
	11.3333	12	8	7.33333	8.66667	11	13.6667	13	9	6.33333	10.6667	11.3333	8.33333	11	10.3333	9.33333	7	17.6667	10.6667	9.66667	9	14.3333	8.33333	8	7.66667	10.3333	11.6667	10.6667	9.66667	9.66667	10.6667	13	9.66667	9.33333	11.3333	9.66667	10	9.66667	12.3333	12	13.3333	11	9	5.66667	13	7.66667	11.6667	12.6667	11
	16.6667	14.6667	7	11	10	17.6667	11.6667	13.3333	20.3333	8.33333	8.33333	8.66667	10.3333	17	12	12.6667	11	9	12	12	16.6667	15	18.6667	22.3333	12.3333	10	19.6667	14.6667	20	18.3333	17.3333	18	18	19	18	17	18	27	17.3333	18.6667	25.6667	24	24.3333	23.3333	21.3333	16.6667	23	22	23.6667
	33.3333	25.3333	21.6667	19.6667	23.6667	37.6667	24.3333	32.3333	37.3333	19.3333	21.6667	15.6667	19.3333	29	20	20.3333	24	12.3333	41.6667	22.3333	31.6667	32	34.6667	48	30.6667	20.6667	36.6667	33	33.6667	33.6667	38.3333	37	31.3333	49.6667	45	34.6667	39.6667	54	31.3333	45	48.3333	48.3333	48.3333	43.6667	57	33	38.6667	50	45.3333
	34.3333	23.6667	23.6667	28	28	36.6667	40	44.3333	41.3333	17	26.3333	23.3333	18	42	19.3333	26.3333	34.3333	14.3333	50.6667	23.3333	34.3333	45.3333	49.6667	54.6667	32	27	45.3333	52.6667	50.3333	42	48.3333	35.3333	44.6667	50.3333	52.3333	41.6667	45	63	38	46.6667	57	54	55	57.6667	69	42	53.3333	67	60.6667
	35	25.3333	24.6667	27.6667	30.6667	32.3333	46.3333	51.3333	43.6667	22.3333	27	25.6667	24.6667	48	24.6667	31	29.6667	19.6667	53.3333	33.6667	37.6667	52.6667	54	54.6667	40.3333	33.3333	43	54.6667	59.6667	44	56	42.3333	46	66.3333	52.6667	50.3333	50.3333	67.3333	45	54.6667	63	62.3333	67.6667	73	77.3333	49	61.3333	71.3333	64
	31	22.6667	16.3333	20.3333	22	32.3333	45.3333	48.6667	39.6667	17	20.6667	27	17.6667	44.3333	18.6667	25.3333	27.3333	15.3333	45	24.3333	37.3333	49	54.3333	54.6667	42.6667	34.6667	46.3333	54.6667	51	42.3333	41	40.6667	48	63	51	49	42.3333	68.3333	47.3333	54	62.3333	68.6667	72	80.3333	80.6667	48	65	80.3333	78.6667
	24	19.6667	13.3333	19	18.6667	28.3333	37.3333	37.3333	34.3333	10.6667	14.3333	24.6667	14.3333	35.6667	15.3333	21	21.3333	14.6667	41	18	36	52	49	53	40.3333	30.6667	48.6667	53.3333	55.6667	51.3333	53.6667	41	48.6667	70.6667	61	51.3333	47.6667	71	46.6667	57.3333	75.3333	78.3333	71	73	84	55.3333	70.3333	85.3333	75.6667
	48.6667	34.6667	30.6667	40.3333	38.6667	38.3333	54.3333	52.3333	59.3333	29	36	39.6667	35.6667	63.3333	41.3333	43.3333	49.6667	44.6667	80.6667	55.3333	69.6667	73.6667	79	85	74.3333	68.6667	77.3333	91.6667	82.6667	88	93	81.6667	89.6667	106.333	99.6667	93.3333	84.3333	108.333	100.667	98.3333	109.333	110.333	108.667	109.333	120.667	99.6667	102.333	118	113.667
	25.6667	15.6667	13	22.3333	18.6667	29.3333	32.6667	35.3333	51.3333	21.6667	32.6667	37.6667	32.6667	63.3333	52.6667	63	68	68	103.667	81	102.333	106	118.667	119.333	118	113.333	126.333	127	133.333	146	141	130	142.333	146.333	147.667	148.667	142	150	137.667	147.667	144.333	146.333	146.667	142	136.333	131.333	138.667	142	148
	32	24.6667	23.3333	33.6667	43.6667	51.6667	56.3333	65	91.3333	77.3333	84.3333	99.6667	100	133	127	145.667	155	167	191	171	191.333	209	201.333	221	210.333	209.333	221	233	224	237.667	236.667	229.333	231.667	241	247.333	239.667	251.667	233	240.667	241.333	242.333	241.333	246.667	237.667	230	222	236.333	238.667	239
	26	19.6667	23.6667	28.6667	32.3333	40	46	51.6667	70.6667	56.3333	59	83	78.3333	115.333	117	122.333	136.333	140	161.667	154.333	171	186.333	181.667	192	186.333	191	201.333	209.667	206.667	219.333	220.333	209.667	214.333	212.667	216.333	214.333	224.333	215	230.333	217.333	222	209	219.667	223	214.667	208.667	229.667	226	230
	37.6667	41.6667	43	52.3333	68	82	81.3333	90.3333	126	115.333	126	128.667	144	181	173.667	185.333	203.333	218.667	220	225	234.333	235.333	248	245.667	248.333	257	273.333	270.667	263.333	264.667	268.333	261.667	265.333	276.667	270.333	270.333	274.667	273.333	274	264.667	271.333	269.667	270.333	264.333	275.333	273	284	290.333	287
	44.3333	42.3333	53.6667	60.3333	87.3333	87	85	109.333	136.667	127	143.333	140.333	169	188.333	196.333	216.333	231.333	238.667	245	257.333	260	272.333	270	290	277.333	283.667	297	315.333	308.667	296.667	301.333	294.667	302	304.333	310	300.667	314	304.333	310	306	325.333	308.667	316.333	323	321.333	331	334.667	334.667	340.333
	46.3333	49	47.6667	64.6667	73.6667	97.6667	87.3333	112	131	144.333	147.667	161	178.667	213.667	212	226	244.667	267	279.667	291.333	285	306.667	320.667	323.333	317.667	320	333	343.333	343	345.333	337.333	357	348.667	347.333	354	343	361.667	349.333	349.667	353.333	351.667	343	351.667	361.333	359	358.667	365.333	364.667	366.333
	33	30	33	36.6667	53.3333	64.6667	58.6667	67.6667	91.6667	93.3333	103.667	107	134.667	156	161.333	182.667	210.667	228.667	244.333	275.333	271	284.333	301.333	312.333	321.667	324	329.333	333.667	339.333	343.667	333	348	344.333	348.333	350	349.333	352.667	360.333	360.667	365.667	361.667	357.667	379.333	363.333	382	366.667	386.333	370.333	382
	15.6667	8.33333	5	11	17	25.6667	20	27.3333	47.6667	46.3333	39.3333	49.6667	72.3333	98	117.333	148.333	178.667	210	229.333	261	269	300.667	311.667	313.667	320	336	336.333	345	353.333	357.667	367.333	349	359	368.667	371	365.667	354.667	367.333	375.333	378.667	378.333	374	378.333	382	384.667	367	375.333	371.333	362.667
	15.3333	6	5.33333	10	16.3333	22.3333	15.3333	19.6667	32.6667	21.3333	24.3333	27.3333	32.6667	61.3333	66	95	110	142.667	166	202	214.333	235.333	261.333	262.667	310	301	310	322	324	324.333	330.667	324	333.333	332	349	335.333	320.667	335.667	347.667	341.667	330	333	334.333	336.333	336.333	329.667	327	320	315.333
	15.6667	6.66667	2.33333	11	15.6667	16.6667	12.3333	14.6667	26.3333	15.3333	12.6667	9.33333	19	29.3333	34	43.3333	56	78.6667	110.667	138	154	203	225	243.333	276.667	306.333	320.667	338	336.667	359	360.333	360.667	359.667	357.667	357	356.667	359.333	367.667	357.667	347.333	362.333	352	345.667	358.333	359.667	337.333	349.333	337	334.333
	19	7	3.33333	11	14.3333	16.6667	11.6667	12	23	13.3333	13.3333	3	10	14	12.6667	17.3333	22	25.3333	55	71	91.3333	134.667	133.667	172.667	210.667	231.667	269.667	277.333	309.333	323	339.333	352.333	350.667	359.333	358.333	356	349.667	353.667	343	356	344	357.667	358.333	351.333	348.333	332.333	347	344.667	347.333
	14	4.66667	3.66667	6.33333	11.3333	16	10.6667	10	18	12.3333	10.3333	2.33333	13.3333	10.3333	8	9	9.33333	5	24.6667	13.6667	24	34.6667	37	55.3333	56.6667	73.6667	107.667	134.667	163.333	196	235.333	244.667	276	300	323	331	337.333	353	360.333	357	362.667	354.667	365.333	346.667	346.333	341.333	339.333	334.333	342.333
	14.3333	5.33333	4.66667	3.66667	11.6667	16.3333	10.6667	7.33333	17.6667	9.33333	9.33333	4	12.6667	13	7.33333	10.3333	10	2.66667	20.6667	11	16	16.6667	20.3333	32.6667	30.6667	37.3333	63.6667	89.3333	95.6667	110.333	129	151.667	174.667	187	208.667	218.667	253.667	265.333	271.667	295.667	294.333	310.333	302	300	287.667	277.667	278.333	270.333	278
	14.3333	7.66667	7.33333	8.66667	12.6667	18.6667	9.66667	9.33333	19.6667	9.33333	14.6667	6.66667	15.3333	14	9.33333	13.6667	12.6667	7	22.3333	10.6667	18.6667	18.6667	19.3333	29	21	23.3333	38.3333	41	48	61.3333	65.6667	62.3333	85	90.3333	103	117	133	173	184.333	222	245.667	286.333	273.667	271	263.667	248	226.333	232.667	220.667
	18.6667	10	8	14.6667	13.6667	19.6667	17.6667	12.6667	23	11.3333	12	7.33333	15	18.6667	8.33333	16.3333	18.3333	10.3333	33	24	29.3333	36.6667	38.6667	48.6667	42	51.3333	67	78	77	78.6667	88.6667	86.3333	90.3333	102	107	112	119	140	152.333	162.333	164.667	182.333	182	191.333	208.667	216.333	213	233.333	225
	12	8.33333	7.33333	6.33333	13	19.6667	9.33333	9.33333	17	9.33333	11	7	11	13.3333	7	9.66667	12.3333	6.33333	15.3333	8.66667	11.3333	13.6667	12	20.6667	12.6667	11.3333	18.3333	27	23	27.6667	30.6667	26.6667	32	34	41.6667	45	37	57.3333	57	62.3333	65	67	83.6667	83.3333	95.3333	102.667	111.667	123	118.667
	14.6667	10.6667	11	9.66667	16.6667	22.3333	13.6667	11	22.6667	11	12.3333	8.66667	14.3333	17	12.6667	14.6667	16.3333	7	21.6667	13.6667	18.3333	15	19.3333	29.6667	18.6667	29	38	50.3333	45	47	48	47	47.3333	48.6667	61.3333	57.6667	61.3333	71	71	76.3333	85.6667	90	89.6667	87.6667	105.333	117	112.333	125	133
	22	14	14	14.3333	15.6667	20	14.3333	16	22.3333	14	13.6667	11	13.6667	19.3333	13.6667	14.3333	15.3333	9.66667	20	16	19.6667	18.3333	16.3333	27.6667	22.6667	23.6667	21.6667	34.3333	29	36.3333	36.3333	30.3333	38.3333	39	49.3333	44	48.3333	61.6667	61.3333	58	64.6667	74.3333	78.3333	74.6667	93	92	102.333	117.333	113.333
	11	6	6	4.33333	8.33333	17.3333	8	8.66667	16	7.33333	7	6	6.66667	13	7.33333	9.33333	6	4	14.6667	7.33333	9.66667	9	9.33333	13.3333	10.3333	9.66667	10.6667	16.3333	16.6667	15.6667	16	10	16.6667	18.6667	20.3333	17.6667	14.6667	31.6667	30	31	30.3333	37.3333	43	49.6667	47	49.6667	45.6667	52.6667	55
	21	10	10.3333	7.33333	15	20.6667	9	10.6667	14.6667	12.3333	6.66667	15.3333	14.6667	18.3333	13.6667	13.3333	8.66667	10	16.6667	15.3333	10	9.33333	10	18	16	10.6667	16.6667	17.6667	12.6667	15.6667	17	11.6667	17.3333	20.3333	16.3333	21	14.3333	21.3333	26.3333	21	29.3333	32.6667	37.3333	34	37.3333	32.3333	42	49.6667	38.3333
	28.6667	31.6667	16.6667	36	39	29.3333	25.3333	24	40.6667	22.6667	26.3333	36	28.3333	31.3333	24	35.6667	34	30.3333	25	25.6667	18.3333	25	25.6667	30	30	28	28.6667	35.6667	39.6667	27.3333	30.6667	31.3333	46	49	39.3333	41	44.6667	48.6667	59.3333	48	49.3333	51	62	69.3333	66	75.3333	79.6667	78.6667	80
	13.6667	10.6667	7.33333	15.6667	20	9	6.33333	4.66667	18.3333	11	11	12.6667	10	8.66667	8.66667	15.6667	14.6667	12	11	7	7	10.3333	7.33333	19.6667	12	15	11.6667	17.6667	16	10	9.66667	15.3333	28	25	26.6667	24	29	23.3333	30	29.6667	37.6667	39	47.3333	47	49	58	62.6667	63.6667	67.6667
	20	18	10.6667	23	23	14	16	7.66667	21.3333	13.6667	16.3333	17	12.3333	9.66667	13.3333	22.3333	16.6667	17.3333	13.6667	9.33333	7.33333	14.3333	9.33333	25.3333	19	21.6667	23.6667	31	37	28	34.6667	47.3333	55	61.3333	56.3333	68.3333	81	87	89	87.3333	104	112.333	115.667	123.667	130	130.667	153.333	150.333	159
	3	7.66667	2	8.33333	11.3333	3.33333	3	1	8.33333	3.33333	8.33333	6.33333	1.66667	3.66667	3.33333	7.33333	7.33333	3.66667	7.33333	2	2.66667	5	2.33333	12.3333	9	7.66667	15.6667	20.3333	24.3333	22.3333	29.3333	41	43	52	59	70	77.6667	74.6667	73.3333	87.6667	101.333	101.333	102.667	95.6667	122.333	121	126.667	131	131.333
	1	7	2	10	15	5	1.66667	1	8.66667	5	6.33333	9	3	4.33333	2.66667	11.6667	10	7	13	9.33333	13.6667	16	21	33.3333	35	49	61.3333	73	76	84.3333	106.333	105	130.333	111	150.333	146	164.667	161.667	163.667	175	204.667	194.333	189	199.667	203	217	213.333	217.667	227.333
	1.33333	9.66667	1.66667	11.6667	16	4	3.66667	3	10.3333	4.66667	7	7.33333	2.33333	4	6.33333	14	8.66667	9.33333	11.3333	6.66667	13	13.6667	16.6667	36.6667	34.6667	65	86	104.333	113.667	127	158	159.667	176.667	178.667	194.667	207.667	213.333	231.333	226.333	230.667	238	250.667	238.667	253	266.667	261	266.333	263.667	272
	0	42	1	19.3333	32	8.66667	11.3333	6.66667	8.66667	3.66667	7	8.33333	3.66667	8.33333	2	14.3333	14	22	16.3333	10.3333	19.3333	18	19	48.3333	43.3333	71.6667	89	115.333	142	140	166.667	178.333	193	189.333	212	218.333	239.667	253.333	232.667	240.333	249.333	250.333	257.667	263.667	265.333	253	272	261.667	262.667
	2	42.6667	1.33333	21.3333	36.6667	8.33333	12	6.33333	12.6667	5.33333	8.33333	14	3.33333	8	5	22.3333	22.6667	35	45	49.3333	67	86	103	136.333	150.667	170.333	187.333	205.333	201	219	241.667	250.333	253.333	247	270	281	300.333	304.667	295.667	310.667	317.667	325	318	325.667	335.333	331.333	343	331	339
	1.33333	8.66667	0.333333	7.66667	14	3.33333	1	0	14.3333	4.66667	4	11	0.666667	2.33333	2	13.3333	5	2	6.33333	1	1	2	0	14.3333	3.33333	3.66667	10.6667	22.3333	20.6667	24.3333	40.6667	51.3333	61.3333	68	100.333	126.333	173.333	216.333	207.333	244.333	281.667	294.667	302	323.333	348.333	353.667	356.667	364	372.667
	5	9	3	9.66667	15.6667	5	4.66667	2.66667	15	6	7.66667	15	2.66667	5	3.66667	14.6667	5.33333	6	9	3.33333	3	2.33333	1	15.6667	8.66667	6	17	24.6667	24.3333	38.3333	59.3333	77	79	90	120.333	128	154.667	166.333	169.333	201.667	233	250.333	269.667	304	301.667	312.333	319.667	329.333	353.333
	3	10	2	11.6667	17.3333	6.66667	2.66667	3	13.3333	5.33333	10.3333	14.6667	3	3.33333	6.66667	17.3333	9.33333	7.33333	8.66667	2.66667	5.33333	5	2	14	7.33333	3	6.66667	14.3333	13	13	16	18	28.6667	38.3333	33.3333	39.3333	49	54	67.3333	89	136.667	175.667	196	235.667	242.667	285.333	283	301.333	317.667
	14.6667	11	11	11	22.3333	13	9	12	17	15	12.6667	18.6667	10	11	13	21.6667	16.3333	12.3333	16.3333	12	9.66667	16.3333	7	18	14.6667	10.3333	13.3333	12	14	18	19	23.3333	31	38.6667	42.6667	44	45.3333	52.6667	61.3333	65.6667	70.6667	92.3333	98.3333	115	135.667	152.333	141.333	163.333	182.333
	18	24	15	28.3333	35.3333	20.6667	22.3333	14.3333	31.3333	22	27	28.3333	17.6667	17.6667	17.3333	32.6667	29.6667	22	26	16	18	19.6667	17	33.6667	19.6667	20.6667	18.3333	22.6667	22	22.6667	23.6667	26.3333	29.3333	31.6667	30.3333	38.6667	35.6667	40	48.3333	49.6667	61.6667	58.3333	71	91.3333	95	106.667	100.333	137.333	151
	20.3333	18.6667	14	19.3333	24.3333	17	23.3333	20.3333	24.6667	25.6667	20	23.3333	22.3333	17.6667	17.3333	19.3333	20.3333	20	19.3333	16	22.6667	17	20.3333	26.3333	23.6667	19	22.3333	23.6667	18	22.3333	24.6667	21	26.3333	25	23	21.3333	25.3333	27.6667	30	22.3333	26.6667	29	31	35.3333	37.6667	36	34	44	44
	13.6667	18	11.6667	22.6667	24.3333	11.6667	17	17	21.6667	18	19.3333	25	16.6667	14	11	22.3333	16	14.3333	16	17.6667	18	15.3333	15.3333	21.3333	17	14	17.3333	20.3333	16	15.3333	14.6667	17	21	29.6667	18.6667	22.6667	24	25	33.3333	19.3333	31	28.6667	31	28	35	48.3333	35.6667	52.6667	50.3333
	23	20.3333	17.6667	24.3333	32	22.3333	21	21	24.3333	22.6667	24	27.6667	21.3333	24	18.3333	24	27.3333	26	22.6667	17.6667	18.6667	19	20.6667	28.3333	21.6667	21	17.3333	20	17.3333	17	19.3333	25.6667	24	29.3333	19.3333	24.6667	24	27	32	27.6667	29	31.3333	30.6667	33.3333	32.6667	43	40.6667	42.3333	42.6667
	19	39	17.5	12	3	57.5	34.5	44.5	14	27	20.5	19	16	38.5	50.5	33	54	45	34.5	44.5	16	33.5	48	41.5	28	43.5	66.5	38	40	40	31.5	36	59	49	51.5	68	47	71	64.5	58	51	69.5	45.5	78.5	63.5	55	70.5	75.5	71
	15.5	36	13	18	9	57.5	31	36	13	29	20.5	22	19	36.5	50	35	51.5	46.5	41.5	52	27	40	56	56.5	51.5	50	77.5	53	62	73	53	62	88.5	67	80.5	95.5	72	95	86.5	88	84.5	93	75	100.5	96	81.5	119	109.5	96.5
	3.5	12	4	4.5	3	20	12.5	18.5	5	11	8	13.5	12	15	28.5	11	30	25.5	27.5	28	28	22.5	39	39.5	44.5	47	55.5	54	60	66.5	64	66	80	85	77.5	89.5	79.5	114	97.5	105.5	108.5	123.5	114	124	128	126.5	143	137	143.5
	2	12.5	0.5	5	0.5	26.5	14	20	9	11.5	12	18	25.5	45	52	27.5	55	70.5	72	77.5	78.5	78.5	113	121	126	142	142	138.5	153	146	159.5	174	179	177.5	189.5	191.5	170.5	221.5	222.5	216	219	222.5	219	237.5	235.5	242	255.5	251	248.5
	3	9	1.5	5.5	2	21	10	14.5	6	8.5	6	13	12.5	19.5	32	17.5	35	47.5	52	57.5	61	54.5	72.5	81	100.5	80.5	98	101	107.5	111.5	128	127	122	139.5	138	141.5	124.5	172.5	154.5	164.5	162.5	172.5	155.5	185.5	173	162.5	182.5	178	166.5
	4	19	1	7	0	27.5	11.5	25	7	14	9.5	16.5	25.5	39.5	61	39	71	69.5	83	105.5	106.5	96.5	130.5	150.5	154.5	159	164	175.5	168.5	195	193.5	214	220	228.5	217	222.5	222	253	232.5	250	253	264	244	266	254	250.5	269	271	278.5
	4.5	23	1.5	6	1.5	29	17	33.5	7.5	15	8.5	21.5	28.5	48.5	59	39.5	76.5	65.5	69.5	94	87	85.5	130.5	128.5	132.5	129.5	144	159	166.5	176.5	162.5	203.5	209	209.5	187.5	199.5	201.5	236	224.5	225.5	239.5	230	227	230	242.5	241.5	252.5	261	265.5
	3.5	30	3	6.5	0.5	32	17	34.5	6.5	16.5	8.5	12.5	20.5	35	39	26	62.5	56	56.5	75	82	64.5	116	118.5	133.5	135	157.5	174.5	192.5	197	201	244	231.5	236	243	221.5	237	259.5	261.5	264	264	268	254.5	269	272	277	273.5	289	290
	12	31.5	8	12.5	7.5	35	24.5	33.5	11	18	14.5	16	16.5	32.5	38.5	14	47.5	35.5	34.5	48.5	30.5	41.5	70	53.5	72	74	103.5	107.5	133.5	151.5	142	174.5	192	201.5	223	209	222.5	251	234	247.5	246.5	258.5	253	258.5	254.5	262	258	276.5	267
	10	25	4.5	10	3.5	32	19	29	11.5	19	9.5	13.5	11	24	28.5	8	32.5	19.5	19.5	26	11.5	21.5	17	22	27.5	28	47	32	50.5	52.5	50	70.5	80.5	89.5	83	84	89.5	135.5	109	125	120	125	138.5	145.5	149	144	153.5	155.5	161.5
	5	31.5	1.5	7.5	1	30.5	22	33	6	18	7	12.5	11	27.5	34	4	37	19	18.5	38.5	8	18	32	25	30	35.5	60.5	48	66	81	69	113.5	136.5	154	161	171	196	264	251	262.5	272.5	270	297.5	298.5	304	314.5	314.5	329.5	337
	9	30.5	5	12.5	5.5	33	21.5	36.5	11	18	11	17	11	22	28.5	7.5	37.5	20.5	19.5	30.5	8.5	24.5	27	17.5	23	23	50.5	27.5	21.5	39.5	27	54	68	64.5	80	94	109	198	196.5	221.5	236	244.5	245.5	264	276.5	285	304	299.5	313
	8	21	6	12	4.5	28	14	34	13	13	14	13.5	13.5	22.5	27.5	7	29	13	15	24	6.5	22	21	11.5	15.5	21.5	43.5	23	14.5	19.5	14	27	48.5	36	38	56.5	52.5	131	122.5	140.5	169	187	180.5	197	200.5	216.5	235.5	225.5	204.5
	6.5	16.5	5.5	11.5	2.5	22	15	19	8.5	11	8	14	15	20	27	7.5	31	16.5	25.5	33	12	25.5	23	23.5	33	32	41.5	29	23.5	28.5	20.5	29.5	36.5	39.5	32	53.5	37	90.5	87.5	107.5	132.5	146	137.5	162.5	162.5	150.5	163	159.5	142
	8	18.5	1.5	7	2	25.5	14	25.5	8.5	16.5	9.5	14	11.5	20	27	4.5	31	12.5	12	22	5	16.5	10	12.5	15	16	33	23.5	10	18	12	17.5	34.5	30.5	35	56.5	64	159.5	159.5	171	195	209.5	188.5	207.5	207	209	218.5	202	183
	24	32.5	22	31	16.5	35.5	27.5	38.5	28	37.5	31.5	30	29.5	37.5	44	29.5	46	35	27	42.5	26.5	28	32.5	32	41.5	34.5	44	45	28	35.5	25.5	43	46.5	42	40.5	46	42	61.5	54	52	52.5	62.5	55.5	57.5	59.5	57	73.5	70	65.5
	18.5	23	12.5	20.5	14	24	20.5	27	17	20.5	20.5	17.5	22.5	27.5	31	21	27.5	22.5	21.5	28.5	15.5	24	22	23	22.5	31	30.5	26	26	18.5	19.5	28.5	34.5	26.5	31	41.5	28.5	39	42	24	29	38	38	38.5	37	36	39.5	42	43.5
	13	21	7	12	8.5	25.5	15	22.5	13	16	15.5	20	18.5	18.5	31.5	9.5	36	18.5	17	20	8	16.5	22.5	18	17	15	30.5	20.5	12.5	16.5	12.5	17.5	38	22.5	25	32	17.5	30.5	41	28	27	32	21	34.5	28.5	23	43	38	33.5
	30	35.5	24.5	29.5	25	33.5	39.5	38	32	35	36	36.5	34.5	39.5	40	24.5	49	30	34.5	45	26	35	38.5	31	38	36	56	40	36	41	28	48	51	46	38	53	33	49.5	47	40.5	40.5	49.5	42	51	48.5	49.5	47.5	63	46.5
	27	34	25	26.5	27.5	37.5	35	36.5	30.5	31.5	31	29.5	36	44.5	43.5	33	50	33.5	31.5	39	21	41	36	35.5	34	34	45.5	34	30.5	31	36	42	46	34	45	49	41	49	51	40.5	43	44	44.5	45	46	39.5	52	49	51
	20	19	20.5	20	16	29	24.5	30	21.5	22	14	24	22.5	25	37	17	28.5	23.5	25	22.5	11.5	24	23.5	18	25	25.5	27	20	22	19	18.5	26.5	31	26	33	31	22	33.5	34	32.5	29	28	23	30	25	28	29.5	36	33.5
	8.66667	7	8.33333	14	11.6667	10	7.66667	11.3333	11	9	13.6667	12.6667	12	22	13	16	10.3333	13.6667	22	17	17	19.3333	15.6667	18.6667	18.6667	20.3333	26	19.6667	24.6667	26	25.3333	22.3333	27	25.6667	23	27.3333	27.3333	27.3333	26.3333	28.3333	28.3333	39.3333	33	29.3333	30.6667	27.3333	37.6667	29.6667	30
	11.6667	20	14.6667	14.6667	13	14.6667	18.6667	15.3333	20.3333	15	22	25.6667	21	32	26.3333	27	26.3333	24.6667	27.3333	31.3333	28.3333	32	33.6667	32.6667	37	34.6667	35.3333	36.6667	42	40.3333	32.6667	40.3333	34.3333	37.6667	38.3333	38.6667	43.3333	40.3333	30.3333	44	38	47.3333	50	43.6667	42.3333	45.3333	46	41	44.3333
	10.3333	13	15.3333	14.3333	19	16.3333	12.3333	13	16.3333	13	16.3333	18.3333	15.3333	25	16.6667	19.6667	25.6667	21.6667	21	23	23.6667	32.3333	32.3333	27.3333	32.6667	39.3333	38.3333	30	31	38.3333	34	38.6667	32.3333	42	34.6667	38	36	49.6667	35	48	37.6667	46	49	47	41.6667	43.6667	48	45.3333	47.6667
	5.66667	9.33333	10.3333	10	12	14.3333	7	10.6667	15	10.3333	18	16.3333	20	34.3333	31	28.3333	41.6667	45	49	77	66	73.6667	73.3333	82.3333	90.6667	86	91.6667	80.6667	89.6667	100.333	88	98.6667	112.333	106.667	104	104.667	101.333	108	103	106	102.333	111.667	113	102.333	107.333	112.333	106	108.333	113
	4.66667	5	6	9.33333	10.6667	6.66667	8.66667	12	13.3333	7	11.6667	11	13.6667	29	17.6667	23.6667	28.6667	21.3333	28.6667	28.6667	32.6667	32	42.6667	39	49	50.3333	50	43	52.6667	58.6667	57	50.3333	60	55.3333	67.3333	57.3333	64.3333	69.3333	61	64	61.6667	68.6667	71.3333	73.6667	62	69.3333	66.3333	65.3333	71
	3	7	7.66667	9.33333	9.33333	9.33333	5.66667	8.33333	16.6667	12.6667	19.3333	23	23	39.6667	32	36.6667	44	46	49.3333	57.3333	54	63	74.6667	63.3333	78	77.6667	88.3333	87.3333	79	100	93.6667	96	106	102.667	103.333	103.333	106	112.333	109.333	109.667	114.667	121	104	110.667	112	114.333	120.333	113.667	112.667
	2.66667	6	5	6.33333	8	8	3.66667	8	16.3333	15.3333	19.6667	26	28.6667	47	48	54.3333	59	61.3333	75	86.3333	76	96.6667	104.667	100.667	108.333	115.333	125.667	125.333	129.333	134	130.333	128.333	136.667	134	144.333	132	137	142	144.333	143.667	147.667	152.333	145.333	147.667	145.667	136.667	145.333	139.667	141.333
	1.33333	2	3	4.33333	4	9.33333	10.6667	10.3333	20.3333	16	20.6667	30.6667	34.6667	47	48.3333	51.6667	65.3333	70	70.6667	85.3333	81	85.6667	110.667	94	110	106	126.333	101	120.333	116.333	111.333	112.667	127	129.333	118.333	127	126.667	135.667	117.333	125.667	111.667	137.667	125.667	125.667	126.333	131	121.667	115.333	119.333
	0.333333	0.666667	1	3.66667	2.33333	6	8.66667	11.3333	16.3333	20	23.6667	34	35.6667	54	56.3333	57.6667	66.6667	79.3333	73	77.6667	75.3333	77.3333	100	101	94.3333	99.6667	102.667	101.333	107.667	105.667	99	91.3333	113	112.333	107.333	107.333	107.667	106.667	107.333	92.3333	116.333	113.667	103.333	103.333	91.3333	108.667	113.667	107.667	102
	0.333333	1.33333	3	9	9	14.6667	16.6667	23.3333	30.6667	31.3333	41.6667	47.6667	45.6667	65	67	70.3333	78.3333	90.3333	92	95.3333	92.6667	102.667	121.667	118.333	127.333	125.667	124.667	125.667	139	127	131.667	135.333	150	134.667	135.333	141.667	135.333	140.333	137	133.667	158.667	151.667	136.333	154.333	159	164	175	173	172.667
	0	0.333333	1.33333	2	5.33333	2.66667	6.33333	10.6667	15.3333	16.6667	21.3333	35	36.6667	50.6667	60.6667	74	72.3333	91.6667	103.667	107	111.667	125	155.333	138	159.333	170.667	163.667	157	169.333	159.333	172.667	160	196.333	176.333	173	170	177	186	179.667	178.333	190.667	189.667	201	197.667	201	204.333	219	203	208.333
	1	2	8	24	27	38.3333	50.3333	65.6667	76.3333	83.3333	81.3333	92.6667	103.333	117	118.333	122.667	141.667	151	161.333	176.333	179	205	226	215.333	234.667	230.667	230.333	230	238.333	239.667	226.667	232.667	250.667	236.333	243.333	231.667	244.667	243.667	246.667	245	244	253.333	259	267	257.333	285.333	285.667	289.667	288.333
	0	0	2	1.33333	2	1.33333	2.33333	2.66667	5	7.33333	8.66667	14.3333	19	27.6667	34	34.3333	45	62.3333	69	84	88.3333	115	136.333	138.333	172	170.667	189.333	193.667	185	195	204.333	214.667	227	228.667	233	232	242.667	251.667	252.667	240	253	250	251.333	256	256.667	258	260.333	271.667	283.667
	0	0	1	1	1.66667	0.333333	1	1.33333	1.66667	1	1	2	3	10	9.33333	11	15.6667	21	26.3333	44	50.3333	85	119	123	157.333	163	187	188.667	204.667	211.333	221.667	213.667	243.333	234.667	238	241.667	252.333	262.667	247.333	249	265.667	270.333	267.667	273.667	268	280	273	295	308
	1.33333	0.333333	2.33333	3.66667	4	2.66667	2.33333	6.33333	6.33333	4.66667	7.66667	6	11.6667	15.3333	12.6667	19.6667	22.3333	25	31.3333	41.6667	44.6667	56	74.3333	89	100	112.333	135	120	140.667	162.333	165.667	155.667	189.667	196.667	192.667	212.667	227.333	236.333	228	237.333	242.667	253.333	267.333	259	274.333	263	281.333	276.333	287.333
	1.33333	1.66667	2.66667	2.33333	3.33333	2.66667	2	4	4.66667	4	2	6.66667	5	9.66667	7.66667	9	8.66667	12	11	20.3333	17.6667	24.3333	30.3333	35	55.3333	61.3333	80.6667	70	98.3333	109	129	132	168.667	181.333	196.333	206.667	210.333	239	237	247	256.667	271.333	257	268.667	274.667	266.333	275.667	273	279.667
	2.66667	3	3.66667	4.66667	4	2.66667	1.66667	2.33333	3.66667	2	5	4	4.66667	6	6.33333	6	7	10	7.66667	9.66667	9.66667	12.3333	17.6667	18.3333	25	27	39.3333	31.3333	39.6667	44.6667	58.3333	58	75.3333	91.6667	104	114	131.333	165.333	152.667	149.667	172.333	178.333	161.333	175	165.667	173	176.333	182	183
	2	2	1.66667	2.33333	3.33333	2.66667	3	4.33333	4	3	5	6	6	7.33333	5.66667	6.33333	8.33333	7.66667	9	6.66667	10.6667	8.66667	11.3333	9.66667	16	17.6667	23	16.6667	32	29.6667	32	33.6667	46.3333	58.3333	59.6667	80	94.3333	136.667	122.333	139	149.333	140	141.333	155.333	148.667	150	156.333	153.333	154.667
	7.33333	3.33333	8.66667	6.33333	6.66667	5.33333	5.66667	7	8	8	5.66667	10.6667	8.66667	9.66667	9.66667	9.33333	10.3333	10.3333	10.6667	14	12	13.3333	10.3333	13.3333	14	17.6667	23	17.6667	24	20.3333	24.3333	22.6667	28	26.3333	30.3333	37.6667	45	42.6667	44.3333	42	51	54.6667	57.6667	60.6667	69.3333	67.6667	71	74.6667	78.6667
	15.6667	14.3333	20	16.3333	12.3333	13.6667	13	16.6667	13.6667	16.6667	12	11	16	18	13	14.6667	17.6667	19.3333	20.6667	16.3333	19.6667	18	21	23	18.3333	30.3333	27.3333	22.6667	31	30	33.6667	28.6667	31.3333	30.6667	37.3333	47.3333	53	54.3333	53.6667	52.6667	59	66.6667	66	71	68.6667	74.6667	70	82	85.6667
	9.66667	6	12	9.66667	8.66667	10.3333	12	11.6667	8.33333	11	11.3333	10.3333	15.3333	18	12	11.3333	17	8.33333	11.6667	10.6667	12.6667	16	16	10.3333	15.3333	16.3333	19.3333	18	20.3333	17.3333	20.6667	26.6667	15.6667	19	18.3333	25.6667	27.6667	28.6667	29	28	33	31	26	33	36	38.3333	42.3333	39.6667	49.6667
	13.3333	15.6667	13.6667	13	19.6667	17	12.6667	12.6667	18	12.3333	15.3333	21	23	15.6667	18	12	16.3333	16.3333	23	18.6667	20.6667	20	16.6667	17	20.3333	21.3333	19.6667	19.3333	26	26	27.6667	30.6667	34	34	30	34.3333	33	33.6667	37	42	33	48	42	42.3333	46	49	59	51.6667	67.6667
	21	26	24.3333	20	23.3333	22.3333	19.3333	23	24.3333	21	21	21.3333	24.6667	25.6667	24.6667	21	22.6667	23	30.3333	29	29	35	31.6667	30.3333	33.3333	31.3333	37.3333	32	34	37	38.6667	33.6667	36.6667	44.6667	33.6667	37.6667	36.3333	45.3333	45.6667	47	46.3333	48	41	45.6667	46.6667	49.3333	58	58.6667	72.6667
	15	16.3333	15.3333	12.3333	20	12	18	18.3333	14.6667	11.3333	16.6667	15.3333	13.6667	14.6667	15	13.3333	15.3333	13.6667	15.6667	14.3333	16.3333	20.6667	18.3333	17.3333	17.6667	22	20	25	24	22.3333	21.6667	12.3333	26.3333	22.3333	23	17.3333	23.3333	25	23.3333	32.3333	28	31	26.6667	28.6667	37.3333	35	40.6667	42.3333	51.6667
	10.6667	9.33333	10.3333	13	14.6667	13.3333	8.66667	12	14.3333	11.3333	10.6667	13.3333	14.6667	12	15.6667	12	8.66667	14.6667	16.3333	20.3333	16.6667	15.6667	23	16.6667	20	23	23.3333	18.6667	28.3333	22	19.6667	26.3333	26	25.6667	28.6667	27.6667	33	30.3333	29.3333	32.6667	31.6667	37.6667	32.3333	34.6667	34.3333	37.3333	38.6667	41	48
	18.3333	19.6667	14.3333	23.3333	21.6667	20.3333	20	20	22	23.6667	19	20.3333	22.6667	20	21.6667	22	23	22	24.6667	26.3333	31	28.3333	30.3333	27.3333	28	33.3333	27.3333	34	34	31.3333	33.6667	36	37.3333	37.3333	35.3333	39.3333	37	38.6667	39	42.6667	39.3333	41.6667	41.3333	36	42	49	46	44	48.6667
	30.3333	30.6667	30.3333	32.6667	29.6667	30.3333	26	30.6667	28	28	31	30	31.3333	34.3333	39.6667	36.6667	42.6667	38	49	49.3333	55	51.3333	45.3333	56	57	56	50.6667	49.6667	59	54	61.3333	59.6667	57.6667	61.6667	57.6667	62	61	62.6667	69.6667	61	61	69.6667	65.6667	63.3333	66.3333	65.6667	62.6667	62	72
	48.3333	47.3333	46.3333	46.3333	48.6667	52	47	49.6667	48.3333	55.3333	45.6667	50.6667	46.3333	51.3333	47	53.3333	52.6667	51.6667	52	54.6667	58.6667	57.6667	60.3333	65.6667	62	58.6667	58.3333	56.3333	61.3333	55.3333	61.3333	50.3333	62.3333	63.3333	60.6667	61.6667	63	64	58.6667	58.6667	59.3333	62.3333	58.6667	64.3333	65.3333	66	68.6667	73	71.6667
	20	22	18.6667	21	15.6667	24.6667	20.3333	20.3333	21.6667	17.6667	19.6667	28.3333	21.3333	20.3333	24	18.6667	28.3333	28.3333	25.6667	24.6667	23	24	24	24	31	25	25.3333	23.3333	29.3333	27.3333	23.6667	31.6667	26	24.3333	30	31.3333	25.6667	29	29	22.3333	33	37.6667	29.3333	29	31.3333	28.6667	29	35.6667	31.3333
	22.6667	17.3333	16.6667	18.6667	17.3333	20	21.3333	21.3333	20.6667	22.6667	20.6667	20.6667	20	18.6667	22	18.3333	22.3333	19.6667	23.3333	25.3333	20	19.6667	28.6667	20.6667	29	20.6667	23	24	27	23.3333	21.6667	22.6667	30.3333	24.6667	25	23.3333	26.3333	25.3333	26	33	25.3333	30	26	24.3333	23.6667	27.3333	34.6667	25.3333	33.3333
	16.6667	18.6667	28	24	24	25	20.6667	22.6667	27.3333	29	24.3333	26.3333	25	23.3333	19	24.6667	25.6667	34	23.6667	26.6667	22.3333	22	23.6667	26.3333	27.6667	24.3333	24.3333	20.6667	33.6667	30	30.3333	22	28	25.3333	22.6667	27	28	26.6667	27	28.6667	29.3333	31.6667	23.6667	29.6667	23	28	27.3333	24.3333	31.3333
	19.3333	26	24	22	29	18	18.3333	24	21	27.3333	26.3333	22.6667	24.3333	20.6667	17.3333	21.6667	23.3333	22.3333	25	20.6667	27.3333	21.6667	25.6667	18.3333	25	26.3333	17.3333	27	26	28	24.3333	24.3333	21.6667	32.6667	22	21.3333	27	21.6667	18	25.6667	22.3333	29.6667	25.6667	28.6667	27	26.6667	28.6667	24.6667	26
	9	32.3333	33.3333	8	10.6667	4.66667	18.3333	23.6667	42.6667	15	20.3333	10.6667	24	42.6667	43.6667	6.66667	22.6667	16.3333	10.6667	26	19.3333	22.3333	34	45	19	8.66667	21	20.3333	19.6667	22	28.6667	10.6667	28.3333	41.3333	21.6667	19.6667	21	26.3333	24.3333	17.6667	16	33	44.3333	32.3333	36	24	17	34.6667	34.6667
	5.33333	28.3333	22.6667	6.33333	6.33333	3	7.66667	15	28	11	11.6667	3	18	33.6667	34.6667	1	11.3333	11.3333	5.33333	15	12.6667	16	19	31.3333	16.6667	4.66667	8.33333	14	11.6667	18	23.3333	7.66667	16.3333	28.3333	17.6667	16.3333	21.6667	21	18.6667	19.3333	13	34	38	30.3333	32.6667	22	20.3333	28.6667	34
	8.33333	31.3333	26.3333	8	5.66667	6	11.3333	20.6667	36.3333	17.3333	14.3333	9.66667	22.3333	38	47	11	17	23	16.6667	27.6667	28.3333	33.3333	36.3333	48.6667	39.3333	31.3333	32.3333	48.3333	40.3333	54	61.3333	54.6667	61.6667	75	62	65.6667	70.6667	84	80	67.6667	69.3333	88	96.3333	94.3333	98	86.3333	86.6667	96.6667	101.333
	17.3333	37	33.3333	18	16.6667	16.6667	22.3333	28.3333	47	27.6667	32	31.6667	45.6667	60	67.6667	36.3333	40.6667	51.3333	50	61.3333	69	70.3333	82	94.3333	83.3333	84.6667	86.6667	106.667	106	123	132	130.667	131.667	158	148.333	147.667	150.333	159.333	167.333	166.667	162.667	183.667	194.667	192	192.333	194.333	178.667	200.333	199.333
	11.3333	34	32.6667	20.6667	18.3333	19.3333	32	41.6667	59	50	56	59.6667	66.3333	95.6667	107	93	93.3333	104	115	117.333	132.333	145.333	157	162.333	172.333	175.667	184.333	190	201	212.667	207.333	215.667	223	224.667	224	232.667	227.667	230	225.667	228.333	240.667	239.333	248.667	238.667	233.333	247.667	245.667	256.667	242.667
	31.3333	60	69.3333	64.3333	65.6667	70.6667	78.3333	104	127.667	115.667	139.667	138	155.333	181.667	180.667	184.667	188.333	214.333	235.667	232.667	234.333	252.667	250.333	275.667	266.667	270.333	273.333	291	297	300.333	309.667	310	316.333	307.333	307.667	322	318	326	324	318	324	323.667	328.333	333	328.667	325.333	324.333	329	331
	45.6667	82	92.3333	103.333	112	117.667	139.333	169	177.667	193.667	206.667	213	243	245	265.333	266	272	284.667	311.667	296.667	303.667	307	306.667	330	318	319	324.333	328.667	341.667	347.667	362	355	358.667	345.333	346	346.667	351	361.333	353	350	359.667	355.333	357	356.667	352.667	355.333	364.667	345	360.667
	45.6667	78	92	92.3333	99.3333	118.667	139	168.333	191.333	217.333	240.667	245.667	263	279.333	293.667	299	315	325	319.667	335	341.667	351	342.667	350.667	342.667	349.667	360.667	360.667	361	365	365	360	368.667	372	372.333	372	363.333	375.333	366.333	363.333	379	376.333	368.333	364.667	375.667	363.333	372.333	365.667	371.333
	27.3333	67.6667	67.6667	71.6667	85.6667	95	104	154	148.333	172.667	178.667	206.667	229.667	254.667	259.333	259.667	274.333	293.333	296.667	307.333	313.333	325.667	321	321.333	320.333	331	326.333	344.667	345.667	345.667	344.333	342.333	355.667	342.333	354	343.333	353	366.333	351.667	349.333	347.333	344.667	365.667	358	358.333	364	352	358.667	351.333
	13	40.6667	33.3333	33	28.6667	43.3333	45.6667	62.6667	75.3333	86.3333	94.6667	104.667	139.667	159	161.667	168.667	178.667	206.667	223.667	240.667	231	261.333	269	282.333	285	294	287	305	319.333	319.333	328.333	336	336	341.667	336.333	343.333	340.333	361	353.333	353	351.667	346.667	357.667	361.667	366.333	363.333	355.333	362.333	364
	3.66667	19.6667	9.66667	6.66667	3.66667	2.33333	3.33333	13.6667	10.6667	12	10	5.66667	20	33.3333	28	16.6667	22.3333	28.6667	40	44	44.6667	64	74.6667	83	88.3333	100.667	105.333	132.667	150.667	163	171.667	192	198.667	212	215.667	226	227.333	238	258.333	247.667	263.333	254.667	270.333	275	269.333	275	272.333	277.333	287
	9.33333	25	20.3333	14.3333	9	9.66667	9.66667	21.6667	24.6667	21	19.6667	22	36	53.3333	46.3333	35	50	51.6667	75.3333	80.6667	79.3333	113	103.667	138.333	161	175.333	182	220.667	247.667	251	285.333	287.667	302	308.333	324.667	340	346.333	343.333	362.667	346	353.333	358.667	363.667	359.667	373.333	358	372	361.333	371
	7.66667	22	17.6667	17.6667	13.3333	11.6667	15.3333	27	28.3333	23.6667	24.3333	18.3333	32.6667	49.3333	39.6667	27	44.6667	41	52.6667	52	56.6667	76.6667	81.3333	102	123.333	123	141	167.667	179.333	189.333	210.667	222.333	255	260.667	281	286.333	288.667	287.333	319.667	312.667	322.333	319.667	324.667	348	333.667	338.667	347	350.667	347
	12	26.6667	19	12	11.3333	9.66667	14	19	21	21.3333	20	10	24.6667	37.3333	25.6667	21.3333	31.3333	22.3333	36	42.3333	40	47	53.6667	65.3333	61.6667	59.6667	69.6667	95.6667	89.6667	98	118	127.667	142	152.333	162.667	173	184.667	182	215.333	209	220.333	240.333	240.333	249.333	250.667	250.333	253.667	270	265.333
	5.33333	16.6667	14.6667	10.3333	8	3.66667	8.33333	14.3333	17.3333	15.6667	12.6667	6	17	25.6667	13.6667	5.33333	16.6667	11.6667	19	13.6667	18.6667	26.3333	28.6667	32	40	31	35.3333	57.3333	53	60	88.3333	78	94.6667	109.333	117.333	108.667	122	139.333	149.333	144.667	150	174	162.333	169.333	171.667	180.667	178	180	195.333
	15.3333	28.3333	29	20	17	13.6667	18.6667	25	33	29	31	20.6667	35	43.6667	31.6667	18.6667	28	26.6667	33.6667	33	31.3333	39	43.3333	51	48.6667	38.6667	44	65.6667	67.6667	73	99.3333	96.6667	109.333	136	130.667	126.667	133.667	148.333	149	146	157	162	165.667	171.333	173	173.333	167.333	174.667	183.667
	15.3333	24.6667	22.3333	19.6667	14.3333	15	21.6667	26.6667	24	25.6667	22.3333	11.3333	26.3333	33.6667	26.3333	16	29.3333	26.3333	29	30.3333	25.3333	34	36.3333	50	38.6667	33.3333	27	46.3333	38.6667	46.3333	50.6667	40.3333	55.6667	69.3333	65	69.6667	72.3333	73	82.6667	78.3333	82.3333	97.3333	92.3333	93.6667	102.333	107	94.3333	101.667	109.667
	12.6667	22	21.6667	23	19	14	21	25.6667	26.6667	28	18.3333	19	27	32	22	20.3333	28.6667	17.6667	22.6667	27.3333	22	32.3333	30.3333	38.6667	31.3333	23	25.3333	39.3333	31.3333	38.6667	43	33.3333	40.3333	50.3333	44.6667	45.3333	47.6667	56.6667	53.6667	54.3333	54.3333	57.6667	54.3333	62.6667	63.6667	57	67.3333	65	66
	15	21.6667	19.3333	17.6667	17.6667	12	18.6667	21.6667	25	25	20	18.3333	25.3333	29.6667	20.6667	16.3333	27.6667	17.6667	24.3333	27	19.6667	24	26.3333	26	28.6667	27.3333	21	37.3333	27.6667	30.6667	36.6667	30.6667	33.6667	37.6667	36.3333	35.6667	39.3333	36.6667	36.3333	36	39.3333	45.3333	50.3333	47.3333	45.6667	45	47.3333	53.3333	53
	8.66667	11.6667	16.3333	11	11.3333	7	13.3333	16.6667	18	13	9.66667	10	15	18.6667	18	9.66667	13.6667	8	10.6667	15	11.3333	16.3333	15	15.6667	15.3333	10.6667	9.66667	13	11.6667	13.3333	14.3333	11	15.6667	16.3333	12	14	17.3333	17.3333	17.6667	14.3333	11.6667	20.3333	18.6667	14.6667	16	19	20.3333	20	21
	22	24.6667	27	26	24.6667	19.6667	22.3333	29	34.3333	28.3333	23	22.6667	31.6667	39.6667	29.3333	23	25.6667	25.3333	27.6667	30.6667	30.6667	31.6667	29.3333	37	30.6667	26.3333	30	32.3333	30.3333	27.6667	29.6667	28.6667	32.6667	36.3333	30	31.6667	36.6667	31	35.3333	33.6667	31.3333	47	48.6667	41.3333	40	38.6667	37.3333	35.6667	44.6667
	17	20.3333	20	13	15.6667	12.6667	17	21.6667	23.3333	17.6667	18.6667	16	22.3333	29.6667	24.6667	14.6667	24	20.3333	17.3333	28	24	29	24	31.6667	28	25.3333	24.3333	29.6667	31.6667	26	35.6667	21.3333	33	39	28.3333	26.3333	34.3333	29	34	31	25.6667	49.6667	33	49	37	38.3333	38.3333	41.6667	38.6667
	19.3333	24.3333	24	17	17.3333	18	20	22.3333	24	26.6667	22.3333	19	26	33.6667	32	20	29.3333	21	22.6667	34	33.6667	35	27	40.6667	36	25.6667	32	40	35.6667	36.6667	48.3333	35.3333	34	42.6667	40	39.3333	41	43.3333	42.3333	47.3333	37.3333	57.6667	49.3333	55.6667	42.6667	52	52.3333	51	54.3333
	19	25.6667	25	19	22.3333	15	24.3333	23.6667	29.6667	29.6667	19.6667	17.6667	29	34.6667	25.6667	22	28.3333	26	19.6667	40	32	29	32.6667	37.3333	38.3333	21.3333	29.6667	42.6667	37.3333	36	41	34.6667	39	45	41.6667	38.3333	39.6667	46	44.6667	36.6667	49.3333	54.3333	59	48.3333	49	49.3333	51.3333	46.3333	51
	8.33333	15.3333	4.33333	3	3.33333	5.66667	15	4.33333	5.66667	8.33333	5.66667	6.66667	5.66667	5.33333	7.33333	11.6667	13	16.6667	22.3333	32.3333	16	28.6667	19.3333	24.3333	32	26.3333	25.6667	26.6667	36	29	38	35.3333	44	33.6667	36.3333	37	35.6667	40.3333	41.6667	45.6667	47.6667	46.6667	38.3333	44.6667	43.6667	42.3333	46	49.6667	51.3333
	11.6667	20.3333	5.33333	8.33333	10.6667	11.6667	20.3333	12.3333	12	14	18	15.6667	18.6667	18.3333	24.6667	21	25.3333	36.6667	36.6667	46.6667	36	44.3333	34.3333	42.3333	50.6667	49.6667	47.6667	44.6667	62.6667	54	65.6667	65	75.3333	68.6667	67.3333	66	66.6667	79.6667	77.3333	86	85.6667	87	88.3333	91.3333	88.3333	89.3333	91.3333	88.6667	98.3333
	18.3333	20.3333	11.6667	12	11.6667	13	23.3333	19.6667	20.6667	23	28	25	30	29.3333	40.3333	34.3333	39.6667	48.3333	61.6667	74.3333	55	70	61	66.6667	82	85.6667	78.3333	78.3333	103	93.3333	109.667	113.667	116	128.333	124.333	127	122.667	137	135.333	143.333	147	154	152.667	150.667	146	164.333	165.333	177	165
	7.66667	12.3333	2	3	5	4.33333	15	8.33333	12.6667	14	12.3333	17.6667	19.6667	24	29	30.6667	42.3333	37.3333	52	65.3333	54.3333	66.6667	61	70.3333	81.3333	87	78.3333	90.6667	104	102.333	109.333	122.667	128.667	127.333	137	136.333	147	144.667	159.333	160	166.333	165.333	167.667	173	168	181	180.667	182.667	190.667
	4	8.33333	0.666667	1.33333	4.33333	4.66667	11.3333	12	15	16	21.3333	17	22	22	34.3333	26	41.6667	40	54	57.3333	55.3333	72.6667	69.3333	72.3333	80	98	98.3333	104	114	123.667	128	138.667	141.333	136.667	140.333	153.667	146.667	153.333	168.667	160.333	167.667	171	180.667	179.333	183.333	181.667	185	189.667	191.667
	3.33333	10.6667	2.66667	5	15.3333	21	28.3333	46.6667	57.3333	58.3333	66.3333	68.3333	73	84.6667	91	91.3333	111.667	118.667	136.333	147	153	164.333	166	175.667	175	220.667	226.667	240.667	238	250.333	265	263.667	266	286.667	269.667	274.333	284.333	292.667	295.333	291.333	287.333	301.333	307.667	310.333	310.667	302	305.333	313	311.667
	7	20.6667	16.6667	33.3333	59.6667	64.3333	80.3333	110	115.333	127	124.333	127	137.667	137.333	138.333	140.333	143.667	166.333	166.333	176.333	177.667	180.333	186.667	179.333	196	212.333	204.333	212.333	226.667	224.333	236.333	233.333	237.333	233.667	228.667	243	247.333	241.667	244	244	250.667	249.667	250	261.333	250	244.333	255.667	253.333	259.333
	10	23.6667	12.6667	28.6667	52.6667	54.6667	74.3333	83	94.3333	99.3333	102.667	117	124.333	146.667	171.667	184	192	220.333	223	244	267	262	265.333	281.333	279.333	302.333	308.333	314	323	324.333	327	323.667	322	326.667	329.333	333.333	333	329.667	332.333	327	336.333	339.667	344.667	352.333	350	351.667	341.333	338.667	350.667
	7.66667	11.6667	2	6.33333	8	9.33333	25.3333	25	29.3333	40.3333	46.3333	61.3333	86	102.667	129	139.333	168.333	191.667	217.333	260.333	248.667	270	299.667	291	311.333	325.333	331.667	327.333	343.333	349.667	353.333	347.333	345.667	352.667	363.667	353.333	360.333	362.667	363	346	353.667	365.667	361.667	358.667	364.667	360.667	352.333	351.667	365.667
	7.66667	10	0.666667	2.66667	2.66667	2.33333	15	7.33333	7	10.6667	13.6667	18	27.6667	35.6667	48.3333	63	101.333	130.667	168	190.667	221.333	245	268.667	277.333	310.667	318.667	339.667	340.333	344	339	355	347.333	344.333	353	348.667	333	344.667	331	343.667	328.333	321.333	325.667	337	325	323.333	323.333	335	329.667	325.667
	10.6667	14.3333	3	4.66667	5.66667	4.33333	15.6667	7.66667	7	8.66667	11	11.3333	15.6667	15.3333	20.6667	28.3333	34.3333	54	79.6667	92.3333	112	134.667	143.667	160.667	188	225.667	260	295.333	317.333	329.667	342.667	339	333	333.667	335.333	312	304.667	301.667	296	293.333	288.333	279.667	278.333	257.333	271.667	260	270.667	265	272
	4.66667	9.33333	0	0	0.666667	0.333333	4.66667	0.666667	1	0.666667	0.666667	1.33333	1	1.66667	1.66667	1	1.66667	4	10	12.3333	4.33333	18	7.66667	14.6667	13	24.6667	32.6667	58	70.6667	102.667	124.333	165.667	207	228	248.667	297.333	328.333	325.667	344.667	353.333	347.667	330	331	329.333	324	326.333	316.333	327.667	326
	5.66667	14	6.33333	3	4.66667	5.33333	11.6667	4	4.33333	8.33333	7.33333	8.66667	7.33333	8.66667	10	11.3333	12.6667	19.6667	22	26	20	29	23.3333	27.6667	29.6667	37.6667	37	53.6667	76.6667	90.3333	122	147.333	208	228	276	299.333	340.667	329.667	333.667	319.333	302.667	276.667	254	242	223	222.667	208.667	201	204
	5.33333	13	4.66667	3	5.33333	4.33333	11.6667	5	4.66667	8.66667	4	8.33333	8.66667	5	5.33333	8.66667	11	18	18.6667	14.3333	14	21	10.3333	13	16.3333	16.3333	16.6667	26	32	44	82	103.333	186.667	219.667	278.667	335.667	370.333	369.667	369.667	357.667	336	311.333	273	249	226.667	208	196	189	185
	4.66667	11.6667	1.33333	1.66667	1	2.33333	8	1.33333	3.33333	3	1	4.66667	4	2	5.66667	2.66667	3.33333	13	13	10	2.66667	10	6	9	5	11.3333	2.66667	6.33333	17.6667	7.66667	9.33333	9	30.6667	17.6667	22.6667	29.3333	39.6667	59.3333	74.6667	92	145.667	194.667	247.667	294	340.333	349.667	353.667	357.667	356
	2	5	0.333333	1	0.333333	0.333333	7.33333	1	2.33333	1	1	1	1.33333	0.666667	0.666667	1.66667	1.33333	11	7.66667	5	1	10.6667	1.33333	4.66667	1	7	0.666667	4	12.6667	3.66667	3.66667	3	17.6667	2.66667	10.3333	3.66667	6.33333	13.3333	11	15.3333	30.6667	35.3333	49.3333	69	87.3333	99.3333	134.333	194.333	211
	6	10	3.66667	4	6.66667	6.66667	8.33333	3	3.33333	2.66667	5.33333	5.33333	5.66667	3.66667	4	6.33333	4.66667	13.3333	12.3333	9.66667	5	11.6667	6.33333	10.6667	6.66667	8.33333	5.33333	8	16	10	13.6667	9	20.6667	13.6667	16	14.6667	18	21.6667	18.3333	19.6667	38	34	41.6667	42.6667	59.3333	63.6667	91	131.333	155.667
	5	10.3333	4.33333	4.33333	4.33333	5	7.66667	4	2.66667	6.33333	4.66667	5.66667	7.33333	6.33333	5.66667	6.33333	5.66667	19	11	12	7	12.6667	6.33333	8.66667	6.66667	12	1.66667	7.66667	15.6667	12.3333	9	7	17.3333	7.66667	16	11	15.3333	16	15	12.6667	22.6667	18	18.3333	27.6667	20.6667	28	38.6667	53.6667	64.6667
	10	16.3333	9.33333	9.66667	8.66667	8.66667	14	9	11	7.66667	11	12	11	10.6667	14.6667	10.3333	11	20	18.6667	16.3333	11	20	13.3333	14.3333	15.6667	15.6667	13	14.6667	22	15.6667	17.6667	16	26.3333	17	18	22.6667	18.3333	21	21.3333	15.6667	28	22	34	29	32.3333	31	43.6667	45.6667	45.3333
	10.3333	9.33333	5.66667	8	6.33333	7	9.33333	3.33333	8.33333	7.33333	8.33333	8.33333	6.33333	6.66667	4	8	9.33333	10.3333	13.3333	11	8.33333	13	10	14	8.33333	12.6667	14	14.3333	16.3333	10	15.3333	9	20.3333	9	19.3333	16.6667	13.3333	20.3333	19	19.3333	18	19.6667	20.6667	24	22	24.6667	31.6667	32.3333	32
	4.66667	5.66667	1.66667	4	3	2	3	3	2.66667	2.66667	2.66667	4	4.33333	4	3.33333	2.66667	4	4.66667	9.33333	7.66667	3.33333	9.33333	4.66667	5	4	3.66667	3	5.33333	7.66667	4.33333	5.33333	5.66667	11.6667	4	2.66667	4.66667	6	9.66667	7	8.66667	11.3333	8.33333	7.66667	11.3333	5	7.66667	11.3333	13	15.6667
	26.3333	22.3333	26.3333	19	21	17.3333	22	22.3333	18.3333	20.6667	18	17	19	21.3333	20.6667	19.6667	18.3333	20.6667	28	28.3333	18.3333	27	22	26.6667	24	24	24	22.6667	23.6667	24.3333	23.6667	18.3333	32.6667	21.3333	23	22.3333	24	30.3333	24.6667	25	32.6667	31.6667	27.3333	25.6667	29.3333	25.3333	32.3333	32	30
	11.6667	8.33333	8.33333	9	8	10.6667	6.66667	6.33333	6	8	5.66667	8	10	7.33333	12.3333	9	12.3333	10.3333	15.6667	8.66667	8.33333	14.6667	10	9.66667	11.6667	10.6667	8.66667	11.3333	11.6667	9.66667	13.3333	9	13	11.3333	13.6667	10	9.33333	10.3333	10.6667	8	14.6667	15.3333	11.3333	10	11.3333	10.3333	13.3333	15	14
	19	23	18	17	18.6667	18.3333	18	13.6667	17.3333	20.3333	17	21	21.3333	19.3333	21.3333	20.6667	18.6667	20.6667	19.3333	25.6667	16	27	23.3333	22.6667	20.6667	18.6667	19.3333	18.3333	23	23	22.6667	24	23.6667	22	21.3333	17.6667	18.6667	27.3333	28.6667	24.3333	25.3333	21.3333	29.3333	20.6667	23.6667	21.3333	24.6667	31	29.6667
	29	34.6667	29.3333	31.6667	23.6667	32.3333	33.3333	31	32.3333	37	29.6667	33	35.6667	30.3333	31	28	33	31.6667	32.6667	32	34.3333	36.3333	32.6667	33	32	33.3333	35.6667	31	34.3333	37	39.6667	32.6667	36.6667	39.6667	33.3333	33	33.6667	34	39.3333	31.6667	38.3333	37	42.6667	43.3333	35	37.3333	40.6667	45.6667	47.3333
	10.6667	8.66667	6.33333	7.66667	5.33333	11.6667	8.66667	5.33333	9.33333	8	7.66667	10	8	7.66667	6.33333	8.33333	7.66667	9	10.6667	12.3333	10	12.6667	9.66667	9	10.3333	8	10	8.33333	8.66667	13.3333	5.33333	11.6667	15.3333	10	9.33333	9	10	11.6667	9	9.66667	10.6667	11	9.33333	11.3333	9	10.3333	11.6667	10.6667	12.6667
	13.6667	13.6667	5.33333	10	7.66667	11.3333	11	9	10	10.3333	11	8.33333	10.6667	11.3333	10.6667	8.66667	8	14.3333	13.3333	15.6667	7.33333	11.6667	9	12.3333	10.3333	9.33333	10	8	12.3333	12.6667	8	11.3333	14	13.3333	11.3333	10	9	12.3333	10.6667	11.3333	8.66667	15	11	13	7.33333	12.3333	13	11.3333	14
	29.6667	15	27	24.6667	34.6667	32.3333	57.3333	30.6667	61	40	26.6667	24.6667	32	28.3333	29.6667	20.3333	24.3333	21.6667	17	21.3333	47.6667	32.3333	11	16.6667	34.6667	50.6667	24.3333	20.6667	48	44.3333	38.3333	48.3333	40	26.3333	26.6667	47.3333	42.6667	59.6667	37.3333	47.6667	24	56	32.3333	39.3333	34	46	42	48.3333	55
	26	11.6667	28.6667	21	31.6667	28	51.3333	28	50.6667	41	22	19.3333	25.6667	24.6667	30.3333	16.3333	22.3333	17.3333	17.3333	18.6667	42.3333	28.3333	9.66667	14	33	42.3333	22.6667	17	45.3333	42	33.3333	50.3333	33.3333	32	20.6667	46.6667	46	53	38	51.6667	30.3333	58.3333	31.6667	38.3333	36	46.3333	38.6667	41.6667	51.3333
	23.6667	12.3333	25.6667	18.3333	28.3333	26	50.3333	28	52	40	20.3333	19.3333	28	27.3333	28.3333	21.3333	23	17	14.6667	17	43.6667	30	12.3333	13.6667	26.3333	47.3333	22.3333	22.3333	40.6667	41	37.6667	43.6667	35	21.6667	22.3333	40	40	57.6667	38	48	30.6667	58	32.3333	42	33.3333	40.3333	38	45	56.3333
	43	17.6667	31	23	37	39.3333	60	30	53	47.3333	34	36.3333	34.3333	34.3333	33.3333	26	36.3333	37	33.6667	27.6667	55.3333	37	29.3333	31.6667	36.6667	64.6667	49	41.6667	61.6667	60	66.6667	63.3333	67.6667	51.3333	56.6667	73	65.6667	81.6667	58.6667	74	59.6667	85.3333	67	80.3333	72	75.6667	80.6667	69.6667	87.6667
	46	19.3333	32.3333	24.6667	34.6667	40.3333	62.3333	34	54.3333	46	37	41.3333	42	45.6667	43	39.3333	53.3333	53.3333	50.6667	50.6667	78	61	54.3333	63.3333	71.3333	94	84.3333	78.3333	103.333	95.6667	104	108.333	101.667	96.6667	101	110.333	106.667	122.333	101	117.333	100.667	121.667	117.333	121.333	112.667	122.667	132	121.667	127
	38.3333	16.3333	29.3333	19.3333	34	31.3333	54.6667	26.3333	46.6667	43	37.6667	40	43	54.3333	51.6667	51.3333	69	65.3333	65	69.3333	90	84.3333	76	90	97.6667	120.333	116	116.667	129	123.333	123.667	143.333	131.333	129	119.333	144.333	132.333	156.667	133	155.667	137	165	145.333	165	147.333	161	163	160.667	172.667
	33	11.6667	26.3333	13.6667	30.3333	28	49	33.3333	51	62	67.3333	87.3333	90.6667	115	117.333	112.333	120.333	130.333	127	123.333	148.333	136.667	135	139	153.667	170.667	161.333	167.333	173	171.667	180.333	187	180.333	175.667	172.667	191.667	188.333	214.667	201	198.333	195.333	218	198.667	217	203.667	223.667	211.333	216.333	224
	40	13	29.3333	19.3333	38	39.6667	59.3333	45.3333	61	77.3333	87.6667	113.667	127.667	151.667	146	169.667	175.667	185.667	195.667	205	228.667	223.667	218.667	238.667	248	259.667	265	282.333	278.667	290.333	301.333	308.333	302.667	315.667	298.667	315.333	315	328.333	326	325	337.667	345.667	329.667	326.667	321.333	327	331	335.667	331.667
	29	7.33333	22.6667	12.6667	30	31.6667	55.6667	50	68.6667	90.6667	111.333	143.667	174.667	191.667	197.667	227.667	238.667	256.667	265.667	284	293.667	305.333	311.333	318.667	338.667	343.667	345	342	349.667	350.333	355	358	364.333	365	359	360	364.333	364.333	365.333	369.333	361.667	367.333	358	364.333	369.667	364.667	369.667	361.667	363.333
	27	7.66667	25	19	40	42	70.3333	60.3333	85	96.3333	119.667	144	177.667	209.667	210	242	269.667	288.667	292.333	319	329.667	345.667	351.667	362.667	358.667	373	372.667	372.333	382.667	383.333	371	371	390	370.333	379	387	382.333	381	378.667	376	366.333	357	373.667	376.667	373	364.667	375.333	372.667	370
	17.6667	2.33333	18.3333	12.3333	23.6667	31.3333	50	47.6667	65	77.3333	86.3333	112.667	161.333	181	199	231.333	259.333	285.333	290.333	305	314	346.333	355	358.667	361	353.333	356.333	355.667	353.667	358	352	350	356.667	353	351.333	351	338	351.333	339.333	329	325.667	343	337	350.667	330	343.333	333.333	340	342.333
	19.6667	1.66667	16.3333	6.33333	16	17.6667	30.3333	22.6667	32.6667	38.3333	38.6667	42.6667	71.3333	84	101.667	133.667	155.333	184.333	189	208.333	225.333	238.667	273	298.667	293.333	314	316.333	321.667	319	328.333	331.667	334.333	328	319.667	329.667	323.667	322.667	322.333	319.333	309.667	317	326.667	319.667	312.333	311.667	316.333	312.667	322.667	322.667
	19.3333	4.33333	19.3333	12.6667	20.3333	19.3333	36.6667	24.6667	38.3333	39.3333	32.6667	29.6667	53.6667	64.3333	76.3333	105.667	119	153	164.667	185.667	222	248.333	278.333	304.333	311.667	324.333	341.333	360.667	365.333	371.667	374.333	348.667	356.333	354.333	350.333	332.667	329.333	308.333	311.667	313.333	296.333	304.333	286.667	284.667	273.333	282.333	280.333	272	263.667
	20	1.33333	20	7	16	15	28.6667	17.6667	31.3333	28	14.6667	11.3333	23.3333	32.6667	29.6667	43	55.3333	59.3333	65.3333	88.6667	124	127.333	149.333	186.667	190.333	222.333	246.333	257	271.333	303.333	319	321	332.667	340	355.333	348.667	356.667	359.667	348	338	329.333	321.333	345.333	307.667	319.333	315.333	317	306.333	298.333
	18.3333	2.66667	18	7.33333	22.6667	19	32	19.3333	40	41	32	31	42.3333	57.6667	54.6667	54	60	62.3333	53.6667	72.6667	93.3333	95.6667	98.3333	108.333	129.333	129.667	152.333	174.333	180.667	203.667	221.333	247	258.333	300.667	314.333	322	339	343.333	364.667	353.667	363.333	352	352	345.333	336.333	332.333	332	322.667	303.333
	13.3333	2.66667	17	7.33333	16.3333	16.3333	29.3333	13	34.3333	26.6667	13	8.33333	19.6667	22.6667	13.6667	17	18.3333	18.6667	13.3333	16	38	25.6667	22	30.3333	36.3333	44.3333	48.6667	53.3333	64.3333	82.6667	94.3333	117	116	134.333	165.333	177.333	201.667	219.667	220.333	253.333	259.667	290.667	292.667	315	315	323.333	336.667	328.333	330.667
	18.3333	3.33333	12.6667	8	16	13.6667	22.3333	14.3333	31	26	15.3333	9	18	22	16.3333	12.6667	15.6667	16.3333	9.66667	14.3333	32.3333	21.3333	13.6667	17.6667	22.3333	31.3333	26	29	38.6667	45.3333	47.6667	62.6667	68	58	87	98.3333	99.3333	116.667	112	126	133.667	168.667	178.333	201	224.333	229	252.333	278.333	305
	18	4	12	9	16.3333	13.6667	21.6667	10.3333	27.6667	21	11.6667	13	19.3333	20	14	13	17.3333	23	13.6667	17.3333	31.6667	28.6667	23	24.6667	31	35	36	29	36.6667	48	47.6667	65.6667	57	50	74	81.6667	71.6667	96.3333	76	94.3333	88.3333	100.667	96	122.667	117.667	129	129.667	161.667	171.667
	19.3333	4.33333	13	11.3333	14.6667	14	25.3333	12.6667	27	22.6667	11.6667	14	20.6667	18.3333	14	16.3333	18	14	12.6667	14	27.3333	25.6667	13.3333	14.3333	16	28	23	15.6667	27	30.3333	39.3333	38.6667	41.3333	33.3333	45.3333	53.6667	43.3333	59.6667	48	58.6667	47	82	67.3333	77.6667	76	76.6667	83.6667	100.333	115.667
	22.3333	5.66667	13	13	16.6667	11	24.6667	13	23	24.6667	14.6667	8.66667	19	16.6667	13.6667	13.6667	18	15.6667	9.66667	11.6667	35	21.6667	12	13.6667	11.3333	21.3333	23.6667	12.6667	27	20	28	30	28	19	27.3333	31.3333	29	45	29	41.3333	23.6667	60.3333	40.3333	44.6667	46.6667	52	47.3333	69	71.6667
	27.3333	10.6667	20.3333	19.6667	23.6667	25.3333	28	24	27.6667	34.3333	20.3333	20.3333	23.6667	22.3333	27.3333	18.3333	22	30.3333	17	15	39	31.6667	22.6667	25.3333	28	35.3333	31	27.6667	44.6667	39.6667	42.3333	50	40.3333	40.6667	42.3333	44.6667	54.3333	67.3333	52	63	48.6667	89.6667	67.6667	77.6667	67.6667	79	86	98	108
	29	13	19.3333	12.3333	21.3333	21	30.3333	17.6667	31	35	22.3333	16.3333	22	23	25.6667	19.6667	25.3333	25	15.6667	17	41.6667	29.3333	19.6667	28.6667	25	29.3333	27.6667	19	33.6667	27.3333	36.3333	42.6667	42	26.3333	39	38.6667	35.3333	47.3333	42	41.3333	36.3333	58	53.6667	60	53	63.6667	62	71	75.6667
	46	49.6667	39.6667	47.6667	49.6667	48.3333	52.3333	43.3333	51.3333	51.6667	39.3333	42.3333	52.3333	59	44	51.6667	52.6667	43.6667	40	46.3333	54	51.3333	46	44.6667	52.6667	53.3333	47	52	50.6667	51.3333	48.6667	59.6667	49.3333	42	48.3333	49.3333	51.3333	60	48.6667	57.6667	51.6667	74.6667	50.6667	67.3333	58.6667	66.3333	62.6667	67	81
	32.6667	34.3333	19	20	28	21.3333	28.3333	29.3333	25.3333	16.3333	23.3333	23.6667	22.6667	14	25.3333	33.6667	33	25	31.3333	17.3333	31.3333	18.3333	19	22.3333	21.3333	23.3333	24.3333	26.3333	25	21	29.6667	24	34.6667	23.3333	44.6667	26.6667	26.6667	23	32	42.6667	41.6667	31.3333	29.3333	27.6667	36.6667	32	28.6667	27.3333	34
	18.3333	28.3333	20.3333	12.6667	25.6667	7.66667	14.3333	18	18.3333	7.33333	10	17	13	6.33333	23.6667	29	28	21.3333	18	12	21.3333	12.6667	13.6667	18.3333	12.3333	11.3333	22	28	16.6667	15.6667	30.3333	19	35	20.6667	38.3333	19.6667	22.6667	21	32.3333	32.3333	32.6667	28	24.3333	23	24	26.6667	22.6667	21	31.6667
	20.3333	31	25	16.6667	35	13	19	22	19.6667	16.6667	18	18	22	17.6667	21.3333	29.6667	36.3333	21	22.3333	22.3333	24.3333	21	20.6667	24	29	26	25.3333	31	24.6667	27.3333	43.6667	33	49.6667	31.6667	50	40.6667	36.3333	37	43	48.6667	44	40.6667	39	34.6667	43.3333	44.3333	40.6667	38	38
	14.6667	27	15	13	21.3333	11.3333	17	18.3333	18.3333	13	16	19.3333	22	15.3333	26.6667	37.6667	39	27.6667	29.3333	27.3333	27	36.3333	33	39.3333	42.6667	40	46	57.6667	53.6667	56.3333	74	52.3333	82.3333	69	87	76.3333	87.3333	85.3333	90	94.3333	93.3333	101.667	102.333	97	99.6667	100	104	96.6667	103.333
	9.66667	13.6667	8	6	15	2.33333	6	12.6667	7.66667	4	7	12	9.33333	8.33333	19.6667	29.6667	29	22.3333	27.6667	16	30.6667	27	26	32.3333	34	38	40	51.3333	49.3333	46.3333	56.6667	51.3333	60.6667	58.6667	71	62.6667	71	67	78.3333	80.6667	85	81.6667	85.3333	85	73	79	82.3333	79.6667	79
	12	25	9	4.33333	33	11.6667	20.3333	11.6667	14	15.3333	21.3333	17	12.3333	14.6667	19.3333	34	27	22	18.6667	24.6667	34.6667	25.6667	29.3333	24.3333	24.3333	31.3333	36	46.6667	47.3333	47.3333	56.6667	60	69	61.6667	64	75	82	85.3333	92.3333	100.667	103.333	95	99	104	92	94.6667	82.6667	97.3333	87
	14	32.3333	19	15.6667	43.6667	19.3333	29.3333	25.3333	30	34	37.3333	36.6667	31.3333	38.3333	49.3333	64.3333	59.3333	59.3333	58.3333	74.6667	89.6667	93	104.667	109.333	105.333	122.333	126.333	149	150	150.667	171.667	149	179.667	173	190.667	191.667	194.333	215.667	214.667	212.667	228.667	232	231.333	241	219.333	224	214.667	218.667	217
	2	8	5	4.33333	9.66667	7	13	16.6667	21.6667	29.3333	33	41.3333	49.6667	45	59.3333	72.6667	72.6667	75.3333	79	84.3333	93.6667	111.667	111	122.667	112.333	117	132.333	123.333	140	141.333	142.333	132.667	142.667	135.333	148.667	146.667	148.667	150	151.667	146.333	152.667	143.667	151	154.667	152.667	147.667	138.667	151.333	151.333
	0.666667	5.66667	0.666667	4.66667	11.6667	6.66667	16.3333	25.3333	29.3333	44	44	48	55	67.3333	71.3333	77.3333	88	91	94	93.6667	99.3333	112.667	119.667	112.667	104	122.667	132	117.333	124.333	119.333	124.667	121	120	129.667	129	118	135	126.333	139.333	125.333	121.333	123.667	127.667	130	116.333	138.667	122.667	129.333	124
	0.666667	1.33333	5.33333	7.66667	9	17.3333	23	27.6667	25	29.3333	34.6667	33.3333	34	37.3333	45.6667	44.6667	50.6667	55.3333	66.3333	68.6667	73.3333	89	85.6667	93	100	89.3333	107.667	109	114	109.667	117	113	109.333	114.333	118.667	102	116.667	117	114.333	121.667	107.333	108.667	120.667	132.333	120.667	125.333	121.333	129.333	135
	0.666667	2	1	0.666667	1	0.333333	1.33333	2	2.66667	5	4	6.33333	12.3333	12.3333	11.3333	17	19	21.6667	20	22	30	36	34.6667	35.6667	42.6667	40.6667	56.3333	49.6667	56	68.6667	71.3333	64	82	74.3333	82.3333	75	90.3333	99.3333	107.333	102.333	102	108.333	116.333	129.667	120.667	127.667	132.667	148.667	164.333
	2	3.66667	2.66667	6.33333	9.33333	11.3333	13.6667	19.6667	25.6667	32.3333	38.6667	39.3333	41.3333	43	42	46.3333	46	42	47	44.3333	44.3333	45	47.6667	55.3333	53.6667	54	67.3333	74.3333	89.3333	103.333	99.3333	107.333	131	124	131.667	139	140.333	144.667	151.333	138.667	154.667	156	160	168.333	180.667	193	200.333	206.333	231.333
	10	13	12.6667	15.3333	12.3333	10	17.6667	12.3333	16.6667	15	17	20.3333	21	14.3333	18.3333	27.6667	26.6667	21.3333	21.6667	30.3333	24.6667	26	26	33	32.6667	35	37.6667	40.3333	45.3333	47.6667	52.3333	56	68.6667	65	82	70.6667	73	84.6667	82.6667	91.6667	88	96.3333	86.6667	101.333	102.667	122.333	115	131	143.333
	3	7.33333	5.66667	4.33333	3.33333	2	5	2.33333	6.66667	2.66667	4	3.33333	2.66667	5.33333	10	10.3333	9.33333	6.66667	13.3333	7.66667	11.3333	10	9.66667	12.3333	9.66667	15	16	14	19.3333	19.6667	33.6667	24.3333	34.6667	31.6667	39.3333	37	43.3333	48	45	55.3333	63.6667	65	64	69	67.3333	76.3333	82	89	95.6667
	12.6667	17.3333	16.6667	14.3333	11.3333	17.3333	13	13	19.6667	12.6667	18.6667	18	19	16.6667	21.3333	24	20.6667	20.6667	24	18.3333	26.3333	23.6667	19.3333	23.3333	28	28.6667	31	32.6667	40.6667	34.3333	49	42	67.3333	49	63.3333	58	60	72	65	72.3333	80.6667	81	82	69	81.3333	77.6667	90	91	99
	8.33333	13.3333	10.3333	7.66667	10.6667	10.3333	7	12	11.6667	9.66667	18	9.66667	16.3333	15	18.6667	17.3333	18	23.3333	27.3333	24.6667	27.3333	32.3333	21.6667	31.6667	34	33.6667	45	33	40.3333	54.6667	46	49.3333	50.3333	47.3333	57	50.6667	54	58.3333	51.3333	57	65.3333	60	60	57.3333	55.6667	58.6667	62.3333	65	60
	11.6667	20	12.6667	12.6667	14.3333	16	17.6667	13.3333	17.6667	11.6667	13.3333	13.3333	18	11	17.6667	17.6667	12.6667	14.3333	16.6667	17.3333	13	11.6667	16.6667	15	16.3333	17	20	17.6667	20.3333	22.6667	28.6667	24.3333	28.3333	19	25.3333	27	22	28	23.3333	33	33.3333	28	23.6667	31.3333	27	29.3333	37.6667	37.3333	32.6667
	20.3333	25.6667	21.6667	26.3333	21.3333	26	25.3333	22.3333	25.6667	23	25	26.3333	30.3333	20	26.3333	27.6667	21.6667	21.3333	28	18.3333	24.6667	21.3333	28.3333	24.3333	18.6667	28.3333	24.6667	27.3333	24	27.6667	26.6667	25	30	25.3333	28.6667	38.3333	25.6667	31	27.6667	35.3333	34.6667	29.6667	29.3333	30	31	35	32.3333	42.6667	40.6667
	18	21	16.6667	19.6667	22.3333	24.6667	25.6667	20.6667	24.3333	17.3333	22	21	21	18.6667	22.3333	26.3333	19.3333	20.6667	23	16	23	22.3333	20.6667	20.3333	18	22.3333	17.6667	24.3333	24.3333	24.6667	29	25	29	23	25.6667	32.6667	25	24.6667	26	31.3333	31	32	29.6667	23.6667	32	31	39	41	45.3333
	17	16	15.6667	18	15.6667	17	18.6667	15	19	16.3333	16	18	21	17.3333	18	23	25	16.3333	16.3333	16	19.3333	17.6667	14	18.3333	16.6667	18.6667	19.6667	19.6667	20	17.3333	21	21	17.6667	18	18.3333	21.3333	19.3333	16.3333	27.6667	23.3333	18.3333	21.3333	16.3333	18.6667	21.3333	24	24.6667	20	25.3333
	9.33333	9.33333	5	8	5.33333	6.33333	7.33333	8.66667	7	5.33333	4	4.66667	5.33333	5.33333	7.66667	9	9.66667	7.66667	8	4.66667	10	7.66667	6.33333	7	4.66667	8.33333	7	8.66667	9.33333	8.66667	11	14.6667	13	7	11.6667	10.3333	11	9	10	12	15	11.3333	11.3333	14.3333	10.6667	14.3333	17.6667	19.3333	16
	10.3333	6.33333	9	10.6667	7.66667	9.33333	9.66667	11	9.33333	6.33333	10	8.66667	4.66667	13.3333	8.66667	16.3333	11.3333	10.3333	12.6667	5.66667	12.3333	5	3	9.33333	5.66667	11.3333	7	10	12	10.3333	11.6667	12.6667	16.6667	13.6667	14.3333	15.6667	14.6667	14	16	14.6667	26.6667	19.3333	14	17.6667	15.6667	22.3333	19.6667	22.6667	27
	19.3333	17.3333	12.3333	20	15.6667	19	21.3333	17	21.3333	13.3333	17.3333	15	21	16.6667	19	20.3333	19	22.6667	21.6667	17	22.6667	20.6667	20.3333	17	16.3333	17.3333	16.3333	21.6667	21	17.6667	22	25.6667	23.6667	18	23	31.3333	24	20.6667	30.3333	24.6667	29.6667	22.6667	19.3333	22	23	19.6667	28.6667	25.6667	29.6667
	23.3333	14.6667	12.6667	18.3333	17.6667	23.3333	25	21	24.3333	16.6667	21.3333	18.6667	19.3333	22.3333	22.6667	26.6667	28	21	20	20	25.3333	19.6667	20.6667	18	16.3333	24.3333	19	15.3333	22.3333	21	24	24.3333	20.3333	20.3333	22	31.6667	25.3333	20.6667	24.6667	21.6667	33.3333	23	20	24	20	18	25.3333	21	21.6667
	19	19	14.3333	25	20	19.3333	23	19.6667	22.6667	16.6667	20	17	21	18.6667	21.3333	17.6667	20.6667	19.3333	28.3333	18	20	20.3333	19	17	17.3333	17	16	17.3333	22.3333	21	21.3333	20.6667	20	18.6667	24.6667	29.3333	20	20.6667	24.6667	16.6667	31.3333	25.6667	27	22.3333	21	18.6667	25.3333	18.6667	27
	26	9.5	14.5	2.5	16.5	13	26	22	3.5	30.5	25.5	8.5	20	23.5	21.5	9.5	21.5	4.5	13.5	13.5	14	23.5	25.5	40.5	23	30.5	28.5	26	22	22	29	29.5	44.5	46.5	32	42	34	41	49.5	43.5	42.5	72.5	54	59	50.5	46	59	59	57.5
	31	14	19	8	14.5	19.5	28.5	30.5	8	34	26	20.5	36	37.5	33	28	33	37.5	28.5	31.5	34	39	44	52	40.5	39.5	58	54.5	45.5	52.5	53	52	69	58.5	61.5	76	68.5	71.5	76	71.5	74.5	102	84.5	93	73.5	73.5	91	76	82
	31.5	2.5	15	3.5	10.5	16.5	25.5	29.5	27	44.5	49	45.5	70.5	66.5	80.5	85	86	94.5	90	91.5	93.5	113	118.5	118	103	116.5	126.5	138.5	124	122	132	143	149	156	144	151	158	151.5	144.5	162.5	162	180.5	165.5	170.5	170.5	184	190.5	186	188
	24.5	3	13	2.5	7	11	15	18.5	7.5	32	31.5	23.5	43.5	41.5	51.5	59	58.5	87	75	90.5	89	98.5	117.5	114.5	105	117	126.5	133.5	134	149	143	152	172.5	168	163.5	174.5	178	178.5	165	178.5	175.5	193.5	184.5	191	195.5	186.5	188.5	198.5	201.5
	22	2.5	12.5	2.5	7.5	11	20.5	39.5	53.5	71.5	87.5	86	135	121	134	161	159.5	179.5	166	182.5	181	186	201	202.5	186	201.5	209.5	232.5	220	232	217.5	232	256.5	243.5	236.5	253.5	261.5	265.5	240.5	246	244.5	268.5	268.5	282.5	253.5	266.5	269.5	276	274
	18	2	9.5	1	7	9.5	15.5	48.5	71.5	87.5	104.5	123.5	176	163.5	192.5	223	214.5	237	215	227	227	216	247.5	235	236	251	245	265.5	251	265	257	274.5	290.5	262	267.5	271	266	275	278	269	268	285.5	289	296	277.5	301.5	280	290.5	284.5
	9.5	2.5	13.5	2	4	6	10.5	17.5	6.5	20.5	22	20.5	43.5	35	46.5	54.5	55	75	71	86.5	71.5	85	85	100	103	110.5	115.5	134	131.5	136.5	127	133.5	153	141	155.5	153.5	158	157	138	151	154	167.5	159	164.5	175.5	160.5	153	173	170.5
	13.5	2.5	10.5	1	2.5	7	11.5	20.5	4.5	25	31.5	27.5	50.5	54.5	74.5	102	108	126	127.5	158.5	148.5	162.5	192.5	200.5	211.5	226	224.5	264.5	249	250.5	257.5	272.5	297.5	297	297.5	306.5	317	315	309.5	309	323.5	334	328.5	342.5	324	313	319.5	329.5	337
	7	3	10	2	3	4	10.5	16	3	5.5	8	8	21.5	22	18.5	41	43.5	47.5	44	61	69	90	91.5	113	122	128	141	194.5	186.5	215.5	215.5	243	273	275	301	324.5	340.5	333.5	321	324.5	330.5	352.5	350	360.5	350.5	345	335	349.5	345.5
	9.5	3.5	13.5	2.5	3.5	6	10	14.5	0.5	10	7.5	7	12.5	8.5	7.5	9.5	12.5	16	11	12	20.5	21.5	35.5	51.5	64.5	71.5	99	135.5	139.5	186.5	193.5	218	264.5	252	278.5	306.5	318	324.5	321.5	334	338.5	347.5	343.5	355	356.5	354.5	350.5	355.5	360.5
	8.5	4	12	2.5	3	10.5	9	14	5	12	13.5	7.5	9	11.5	7.5	7	7.5	14.5	7.5	7.5	12.5	10.5	20	14.5	25	27	34.5	40.5	32.5	50	65	82	108	100.5	130.5	174	179	193.5	204	216	231.5	264.5	270.5	279	288	249	285.5	282.5	280
	24	2.5	14	2.5	3.5	7	12	15.5	6.5	14.5	19.5	7.5	11.5	8.5	10	7.5	7.5	16.5	11.5	10.5	11.5	11.5	26.5	24.5	17	25.5	32	39	34	44	64	71.5	103.5	99.5	132	168.5	175.5	190	184	209	231	253	261.5	287	286.5	260.5	295	285	298
	26.5	20	25	24.5	21	17	30	27	22.5	24	29	23	22.5	20.5	22.5	19.5	19.5	27.5	23.5	18.5	24.5	23	28.5	29	26	26.5	25	25	26	29	28.5	36	32	22.5	29	25	29.5	42.5	34.5	44.5	30	40.5	33	38.5	33.5	32	39.5	31.5	36.5
	32.5	9	24.5	8	13.5	14.5	25.5	22.5	16	20.5	27.5	26	22.5	18	23.5	11	20.5	31	15.5	21.5	21.5	26	37	27	17	31.5	31	28.5	24	28.5	39	31	54.5	38.5	35.5	54.5	54.5	69.5	59.5	67	73.5	98	93.5	94.5	99	100.5	111.5	112.5	123
	40	16	24.5	12.5	16	23	34.5	30	23.5	27	32.5	34.5	27.5	21.5	27	22	19	28.5	23.5	32	29	29.5	39	23.5	22	26	29	24.5	29.5	27.5	44	33	37.5	31	32	46	41.5	61.5	47	45.5	59	68.5	53	63	64	58.5	68	69	69
	33.5	10	21	9	7.5	17	32.5	26	20.5	19	27	26.5	17	24.5	23	16	18	25.5	12	28	19.5	26.5	27	23	17.5	25	22.5	21.5	18.5	18	37.5	36.5	53.5	37	43.5	50	43.5	59	49	56	53.5	72.5	60	80.5	63.5	64	79.5	66	68
	45	23.5	32	16.5	22	35	36.5	38	33.5	37	39	38.5	25.5	35.5	42	33.5	32.5	33.5	28	36.5	35.5	38	42	39	36	39	42.5	31	32.5	29.5	50.5	33.5	46	36	33	44.5	44	49	47	49	42.5	59.5	53	50	51.5	44	63	48	46
	33.5	34.5	35	18	27.5	25.5	37.5	42	30.5	35.5	50.5	33.5	36.5	31	42.5	28.5	29.5	39.5	31.5	38	32.5	35.5	42	27.5	29.5	33	37	36	28.5	35.5	54.5	34.5	46	39.5	31.5	38	47.5	58.5	39.5	48.5	42.5	63	56.5	55	45.5	47	47	46.5	42
	41.5	32.5	33.5	32.5	35	31.5	41.5	39	29	39	45	40	37	37.5	38.5	34	35	31	31	37.5	30.5	36	40.5	36.5	38.5	39.5	36	34.5	37	32.5	44	43.5	50	36.5	36	43	43.5	51.5	36.5	44	35.5	61.5	43	49	49.5	42	52.5	40.5	45
	40.5	28	33	24	34	34	39	44	27.5	41	40.5	31	41	39.5	42	33.5	35.5	39.5	28.5	35.5	41	36	44.5	33	36.5	28.5	37	34	37.5	33.5	37.5	32.5	45	37	42.5	47	37	45.5	39	44.5	35.5	61.5	45	52.5	44	43.5	54.5	45.5	43.5
	30	19.5	21.5	21.5	17	26	25	32	19	24	27	26	24.5	27	22.5	20	19.5	20	17.5	21	29	23.5	27.5	28	21	25	26.5	26.5	16.5	21.5	33.5	24.5	29.5	21.5	27.5	28	25.5	37	25	29	26.5	43	30	24.5	25	25	30.5	28.5	31.5
	19.6667	23	27.6667	22.3333	22.3333	25.3333	26	16	18.6667	23.3333	28.6667	20.6667	18.6667	21.6667	22.6667	27.6667	27.3333	23	26	15	21.3333	25	31	23	22.3333	27.3333	25.3333	26.6667	23.3333	21.6667	30.6667	23.6667	33	22	26	28.3333	27.3333	21	24	31.3333	22.6667	25.6667	24	31	29	24.3333	26	24	18.3333
	17.3333	12.6667	21.3333	20.3333	18	23	26.3333	19	16	20.6667	26.3333	19.6667	17.6667	19.6667	19.3333	25	24.3333	16.3333	19.3333	18.3333	16.3333	21.6667	25.6667	25	20	28.6667	26	24.6667	22.6667	22.6667	25.6667	28	28	25.3333	28.3333	30	33.6667	25.3333	27.6667	25.3333	24.6667	24	30.6667	29.3333	21.6667	32	25.3333	24	25.6667
	20.3333	17	26.6667	21	20	24.3333	23.6667	21.6667	18	23	24.6667	20.3333	15	18.6667	18	28.6667	21.3333	18.3333	26	14.6667	20	22	24	23	25.6667	30	21.3333	24.6667	22	17.6667	25.6667	24.6667	30	24.6667	25.3333	33	27.6667	25.6667	26	27.3333	22.6667	29	28	31.3333	32.6667	27.3333	31.6667	25.3333	27
	3	1.66667	6.66667	3	6	6.66667	10.3333	6	7.33333	14.3333	13	13.3333	14	10.6667	15.3333	22.3333	19.3333	16.6667	18.3333	16.3333	15	20.6667	25	19.6667	21.6667	21	17	24.3333	18.6667	22.3333	24.3333	21	22	21	20.3333	20.6667	23.6667	16.3333	21	21.6667	21.6667	21.3333	24.3333	21.3333	22.6667	20.3333	21	20.3333	19
	11	7	18.6667	14	14.3333	15.6667	17	8	11	15.3333	15.3333	12.3333	12	10	13.6667	17.3333	16.6667	14	17.6667	12	11.3333	16.3333	17.6667	14	18.3333	21	15.6667	19	14.3333	16	18.6667	18.6667	17	18	21.3333	22.3333	23.3333	18.3333	18	19.6667	18.3333	22	21.3333	20.6667	18.3333	18	20.6667	19.3333	17.3333
	9	7.33333	18	10.6667	12.3333	17	15	7.33333	8	14.6667	13.6667	14	12.6667	11.3333	9.66667	16.6667	15	15	17.6667	10.3333	16	13.6667	17.3333	14	15.3333	23.6667	15.3333	19	19.6667	18.3333	19.6667	22	23	16.6667	21.3333	21.3333	16.3333	20	17.6667	22.3333	21.3333	22.3333	25.6667	22	23.6667	24	21.3333	21.3333	23.6667
	17.3333	13.6667	23.3333	14.3333	17.6667	17.6667	17.3333	8.33333	9	14	14.6667	9	11	8.33333	15.3333	16.3333	12.3333	13.6667	18	12	18	14.3333	21.3333	18.6667	14.3333	25	12.3333	16	21.3333	18.6667	24	19.6667	20.3333	22	24.6667	26.3333	28.3333	24.3333	28.6667	23.3333	27.3333	25.3333	29	27.6667	29.3333	25	31	24.6667	25.3333
	9.33333	10.3333	16.3333	11.6667	11	14.3333	17.3333	7	11	21.3333	14.6667	14	16	17.6667	20.3333	31	27.6667	34	34.3333	37.6667	44	38.3333	47.6667	50.6667	49.6667	60	52.6667	47.6667	51.6667	51.3333	61.6667	53.6667	66	56	66.3333	61.6667	57.6667	64.3333	61.6667	61	63.6667	70.6667	66.3333	62.6667	66.6667	67	75	62.3333	80.6667
	19	10.6667	12.3333	11.3333	15.6667	13	15.6667	8	8	16.3333	11.6667	13.6667	18.3333	25.6667	28.3333	38.3333	41.3333	52	48.6667	53.3333	61.3333	62.6667	81.6667	84.6667	82	91.3333	95.6667	85.6667	104	104	113.333	112	116	111.667	122.667	120	133.333	128.667	139.333	138.667	133	143	154.667	135.667	147	147.333	152	138.333	143.667
	2.33333	2	6.33333	5.33333	9.66667	7.33333	9.33333	5.66667	9.66667	17.6667	17.6667	16.3333	17.3333	26	26.3333	30.3333	33.3333	37	40.3333	43	38.3333	50.3333	51.3333	53.6667	46.3333	50	54.6667	44.6667	62.6667	52	58.6667	65	71	59.3333	62.3333	75.3333	78.3333	74.3333	80	82.3333	80.3333	86	89	86.3333	89.3333	86.3333	90.3333	77.6667	82.6667
	3.33333	3.66667	5	9.33333	14	9.66667	16.3333	15.6667	18.6667	37.6667	42	45	54	60	77	84.3333	91	95	87.3333	104	103	112	112.667	106	106.667	99.3333	100	109.333	111.667	97.6667	105.333	106.667	107	107	102.667	106.333	109.333	110.667	123.667	119.333	111.333	117.333	106.333	118	115	105.667	118	109.333	103
	4.33333	3	5	8	13.3333	10.3333	19	17.6667	23.3333	35.3333	42	48	51.3333	68.6667	74	83	82.3333	81.3333	83	93.3333	94	91.3333	106.667	97.6667	97.3333	100	93.3333	90	99.6667	93	97.3333	113.333	120	118.333	114.333	125.333	130.667	128	151.667	142.333	138.667	152	143	157	148.333	152.333	151.333	143.667	143.667
	0.666667	1	0.333333	1.66667	2.33333	2.66667	5	2.66667	6.66667	9.33333	9	14.3333	21.6667	22	30.6667	36.3333	41	44	47.3333	59.3333	57	56.6667	61	64.6667	69.3333	62	63	64	63	55.6667	69.3333	72	72.3333	76.6667	76.3333	78.3333	78	89.3333	99.3333	76	89	94	87.6667	90.3333	85.6667	101	86.6667	81.3333	88.6667
	2	2	3	1.66667	4.66667	3.33333	5.66667	2	3	6.33333	3.66667	4.33333	8.66667	12.6667	11.6667	20.6667	26.6667	29.6667	34	45	40	43.3333	46	51.3333	53.3333	54.6667	53.3333	51.3333	58	57.6667	64	74	73	80.6667	89	90.6667	99.6667	99.3333	117.667	103.333	99.3333	101	113	103.667	107	108.333	114.333	98	104.333
	1.66667	0.666667	3.33333	2.33333	5.66667	4	5.33333	3.66667	3.33333	5	5	4.33333	5.33333	7.33333	8.66667	14	17	17.3333	15.6667	24.6667	25	33.6667	41.3333	42.3333	43	61	62	68	79.6667	80.3333	100.333	124	133	137.667	157.667	164	174.667	191.667	200.667	204.667	192	209.667	215.333	222	219	227.333	230.667	202.333	212
	1	0	3.33333	1.33333	4	3.33333	4.66667	3.33333	2	1.66667	1.66667	1	1.66667	3	1.66667	5.33333	4.33333	6.33333	6.33333	7	10	17	18.6667	19.6667	16.6667	28.3333	26	33.6667	45.3333	39.6667	49.3333	62.3333	62.6667	73.6667	79.3333	83.3333	90.3333	103.333	106.667	100.333	107.333	121	114.333	127	120.333	121	144	119.667	124.667
	2	1	3	2.66667	4.33333	3	3	2.33333	1	2.33333	1.66667	1.66667	1.33333	2	1.66667	5.66667	2.66667	2.33333	5	1.66667	4.33333	5.66667	7.66667	9.33333	8.66667	12	10.6667	9.33333	12.3333	13.6667	19	21.6667	20.6667	27.6667	31	34.3333	47.6667	55.6667	67.6667	70	75.6667	79	89.3333	97.6667	102.667	111	110	109.667	106.333
	4.66667	3	6.66667	6	9.33333	9.66667	6.66667	7	3.33333	8.33333	6	6	4.66667	6.33333	9	9.33333	11	9	12.3333	6	9.66667	10.3333	10.3333	13.3333	10.6667	15	9.66667	14.3333	12.6667	12	18.3333	18.3333	20.3333	17.6667	24	28.3333	29.3333	34.3333	30.6667	36.3333	41	46.3333	45	50.3333	46	53.3333	48.6667	53.6667	51
	7.33333	11	10.3333	9.33333	15.3333	12.3333	14.6667	9.33333	9.66667	12	10	11	11.3333	10.3333	10	14.3333	14.3333	12	16	12.6667	17.6667	15.6667	21	20.3333	19	18.6667	17.3333	19	18.6667	18.6667	24.6667	25.6667	30.6667	26.6667	28.6667	34	37.3333	33.3333	41.6667	38.3333	46.6667	50	44.6667	49.6667	56	56	54.6667	55.6667	54.6667
	6.33333	7.66667	8.33333	8.66667	12.6667	10	14.3333	8	8.33333	9	7	10.3333	7.33333	9.66667	8	13	13.3333	9.33333	13.3333	9.66667	7.33333	13	13.6667	10.3333	15	14.6667	9.66667	10.6667	9.66667	12.3333	16.6667	13.3333	17	14	16.3333	19	17	15.3333	14.3333	17.6667	19	15	19.6667	24.3333	24	18	21	22	25.3333
	12.6667	9.33333	19.6667	12	16	16.6667	16.3333	13.3333	15.6667	15.3333	16	16	13.6667	12.6667	20	20	16.3333	15.3333	20.6667	15	18.6667	19	22.3333	18	17.6667	24.6667	14.6667	15	19.3333	22	26.6667	24.3333	29	20.3333	29.6667	26	34	24	26	31	29	30.6667	30.3333	36	33	35.3333	32.3333	33.3333	37.6667
	18.3333	14.6667	22.6667	23.3333	23.6667	21.6667	24.3333	19.3333	21.6667	24.3333	29.3333	22	27	25	26.6667	33.6667	31.6667	24.3333	30	23.3333	27.3333	29.3333	28.6667	25	28	27.3333	23.6667	27.6667	28	25	28	35.3333	31	29.6667	34.6667	35	33.6667	32	35	29	27	33.6667	39	34	33.3333	39.6667	38.6667	36.3333	36.3333
	12.6667	14.6667	16	18.6667	21.3333	17.3333	25.3333	16.3333	19.6667	21	20.6667	23.3333	20.3333	18.6667	16	25.3333	22	21.3333	26	17.3333	23	21.6667	24	19.6667	24	22	20.6667	17.6667	25.3333	22	24	18.6667	28.3333	21.6667	25	22	24	22.6667	24.3333	27	26	26	27.3333	29.6667	23.3333	33	32	23	29
	14	13.3333	19.3333	18.3333	16.6667	25	20.3333	19.6667	13.3333	18.3333	20.3333	18	14	19	18	22.6667	24.3333	18.3333	22.6667	15.3333	22.3333	20.6667	27.6667	25.3333	23.3333	24.3333	21.6667	23	23.6667	19.3333	26.3333	29	27	22.6667	29.3333	31	32	25.3333	28.3333	29	27	33	33.6667	26.6667	32.6667	30	28.6667	36.3333	32.6667
	18	18	19	15.6667	21	22	19	13.6667	18	19.3333	19.6667	19.3333	17	19	23	24.6667	20	21.6667	25	15.3333	21.3333	27.3333	24	24.6667	23	28.3333	20.6667	18	20.6667	20.6667	31.6667	28.6667	25	25	28.6667	28.3333	31.3333	25.3333	23.3333	27	24.6667	28.6667	26.3333	30.3333	25.6667	32	25	31.3333	36
	24	21.3333	21.3333	23	24.3333	24	33.3333	21.3333	25.3333	29.3333	28	22	28	23	25	35.6667	34.3333	31	28.3333	26.6667	32.6667	40.6667	39.6667	33.6667	31.3333	33.3333	27.6667	31.6667	31.6667	34.3333	37.3333	44	39.6667	32.6667	40	43	44.6667	37.6667	43.6667	38	47	41.3333	49.6667	49.6667	43.6667	44.6667	44.6667	36	39.6667
	30.3333	37.3333	32.3333	31.6667	31.3333	33	35.6667	34.6667	31.3333	33.3333	35	31	37	36.3333	38	40.3333	39	39.6667	39.3333	42.3333	45	45.6667	43.6667	42.3333	35.6667	44	44	45.3333	42	39.3333	48.6667	49.6667	47	38.6667	45.3333	44.6667	43.3333	42.6667	45	45	49	44	51.3333	44.6667	43.6667	44.3333	48.3333	47	41.3333
	30.3333	39	39.3333	29.3333	37.3333	34.6667	41	33.3333	29.3333	39.3333	35	30	40.6667	37	37.3333	38	39.6667	36.6667	42	40.6667	40.3333	42	47	40.6667	38.3333	44.6667	43	42.6667	40	41	51.6667	47.6667	43.6667	41.6667	44	43.6667	52	43.3333	43.6667	43.6667	43	49.3333	46	49.3333	45.3333	43	43.6667	46	48.3333
	23	23	22	23	20.6667	21	29.6667	18.3333	23.6667	22	25.6667	19	20	20.6667	22.6667	27.3333	23.3333	21.3333	25.6667	19.6667	22	21.6667	24.3333	25.3333	25	19.3333	24.6667	23.3333	24.6667	23.3333	28.3333	27.6667	29.3333	23	27	23.3333	19.6667	21.3333	24	21	20.6667	26.6667	23.3333	30.6667	25.6667	25	23.6667	26	26.6667
	26.3333	30.3333	33.3333	37	11.3333	32	15.6667	16.6667	6	53	33.6667	17.6667	26.3333	14.3333	37	23.6667	45.6667	26.3333	22	38	38	35	19.6667	22.6667	37	28.6667	16	28.3333	34.6667	20.6667	22	17	53.6667	34	31.6667	27.3333	36.6667	23.3333	58.6667	35.6667	37.3333	21.6667	37	38	24.3333	25	53.6667	32.6667	42.3333
	26.3333	24.3333	27	34	9	24.6667	14.3333	12	4.33333	30	27.6667	10.6667	21.6667	10.3333	31.3333	19.3333	31.6667	17.6667	18.6667	20.6667	31.6667	25.6667	13	21	34.6667	22.3333	15.3333	16.6667	29.3333	13.3333	23.3333	12.3333	36.3333	24.6667	25.6667	21.6667	30.6667	27.3333	35	25	30	24.3333	34.3333	31	22	23	37.3333	24	31.6667
	23.3333	27.3333	33	32.3333	14.6667	26.3333	17.6667	13.3333	8.66667	34	31.3333	19	24	19.3333	38	31.6667	43.3333	30.6667	29.3333	38.6667	47.6667	36.3333	30	34.6667	51.6667	38.6667	36	43.6667	54	40	50	38.3333	56.3333	51	54.3333	52	60.6667	57.3333	65.6667	53.3333	54.6667	51.6667	62	62.6667	55.3333	66.3333	65	57	60.3333
	18.3333	23.6667	26.3333	29	12.6667	26.3333	15.6667	13.6667	12.6667	34.3333	33	20.3333	27	25.3333	36	30	36.6667	31.6667	31.6667	40.6667	45.3333	38.3333	33	39	52.6667	46	38.6667	49.3333	54.3333	46.3333	58	46.3333	60.3333	58	67.6667	61.6667	68	62	73.3333	63.6667	68	66.6667	67.3333	72.6667	63.3333	74	74.3333	59.6667	73
	13	14.3333	23.6667	21	8.33333	18	11.6667	11.6667	7.66667	28.3333	20	14	19.6667	16	30.3333	28	30.6667	26.3333	26.3333	34.3333	34.6667	35.6667	27.6667	34.6667	38.3333	37	34.3333	42	43	37.3333	50	34.3333	51.6667	52	55	47.3333	55	49.6667	62.3333	55	49	50	57.6667	60.6667	57.6667	59.3333	61.3333	53.3333	61.6667
	14	13.6667	28.6667	25.3333	10.3333	19.3333	14	14.6667	9.33333	30.6667	24.6667	25	26	27.3333	39	39	39.6667	44.3333	35.3333	45.3333	52.6667	52	44.6667	50.6667	59	57.6667	53.6667	63	65.3333	61	74	54.6667	83.6667	72	84.6667	80.6667	92.3333	84.6667	89	81.3333	83.6667	83.3333	84	93.3333	82.6667	100.667	92.3333	88.6667	92
	47.6667	54	71.3333	64.3333	69.6667	80.3333	89.3333	90.6667	87	111.667	111	119.333	124	138.667	154.333	142	162.333	164.333	168	170.333	187	198.333	181.333	196.667	202.667	218.333	195.333	206	216	218.667	233.667	226.667	248.333	235.667	242	243	258	259.333	255.667	257	254.667	254	263.333	261.667	268.333	267	266.667	268.333	281.667
	38	37.6667	54.6667	55	56.6667	68	73	79	87.3333	98	98.3333	110.667	116.667	125.333	136.333	138	147.667	153	155.667	160.333	181.667	181.333	176	185.667	201.667	202	183.333	194.667	202.333	207	216.333	217	239.667	234	234	242	234.667	246.667	246.667	246.333	245	245.333	245.333	264.667	248.333	257.333	257.333	244.333	255.333
	3.33333	6.66667	10	9	6.33333	12	11.6667	13	14.3333	27	26.6667	26.6667	31.6667	35.3333	47.3333	45.3333	49.6667	54.3333	54.3333	62	64	63.6667	64.6667	77.3333	88	73.3333	78	87	91.6667	96	102.667	93.3333	114.333	99.6667	114.667	112.667	108.667	118.667	126.333	109	123.667	114.667	122	131	137.667	122	132.333	125.333	139
	14.3333	16	22.6667	32.6667	29	38.3333	39.3333	55	67.6667	89.3333	93	92.6667	105.333	113	127.333	121	132.667	128.667	132.333	131	154.667	139.667	150	163	175	168.333	179.667	184	198.333	203.667	200.667	202.667	214	216	229	231	234.667	241.333	246.333	247	248.333	246.333	252	254.667	262.333	264	263	254.333	286.667
	6.66667	10.3333	17	20	10.3333	20.3333	13.6667	18	16	37	34.3333	26.6667	35	34.6667	50.3333	42.6667	44.6667	40	54.3333	51	61	63.6667	62	70.6667	83.3333	84.3333	82	89.6667	99.6667	98	108.333	105.667	134	130.667	126.333	134.333	142.333	152	159	155.333	153	168.667	163.333	169.333	169.333	185.667	181.333	178	189.667
	7	10.6667	16	25	12.6667	23	19	28	25	41.6667	39.6667	37	40.3333	42.3333	48	49.3333	52	44.3333	52.3333	48.6667	61.3333	63.6667	59.3333	65.6667	67.3333	75.6667	66.3333	77.3333	90.6667	84.3333	94.3333	86.3333	104.667	108.667	110.333	100	115.333	117.333	131	130	134	138	139.667	155	152	156.667	166	173.333	173.333
	11.6667	11.6667	17.6667	23.6667	15	24.3333	20.3333	26.6667	26.6667	48	40	39.3333	39.3333	40.3333	49.3333	51	52.3333	43.6667	45	49.6667	62.6667	66.6667	59.6667	69.3333	69.3333	69	60	62	74.6667	75.3333	82.6667	68.6667	95	85.6667	87.6667	83	98	101.333	109	108.667	108.333	116.333	116.333	125.333	141.333	126	153	145	153.333
	11.6667	7.66667	14.3333	19.3333	6.33333	13	7	10.6667	10.3333	32.6667	20.3333	17	22.3333	16.6667	26.3333	23	30.3333	24.6667	24	31	36	41	34.3333	42	34.6667	40.6667	39.3333	43.3333	50.3333	40.3333	39.6667	41.3333	59	58.6667	52.6667	54.3333	62	63.3333	63.3333	60.6667	64.6667	67.6667	68	67.3333	68	72	84.3333	71	85.3333
	11.6667	10.3333	12	15.6667	7	12	5.66667	10.3333	6.66667	29	18.3333	12.3333	16.3333	14.6667	22.6667	16.6667	23.6667	18	12.6667	20.6667	19.3333	22	15.6667	22.6667	21.6667	23	22.3333	21.6667	26.6667	20.6667	28.6667	22	36.6667	32.3333	34.6667	28	44.3333	39.3333	39	34	45.6667	42.3333	45	40.6667	36	38.6667	51.3333	44.6667	51
	10.6667	13.6667	18.3333	14.6667	12.3333	14	9.33333	7	8.33333	22	14.3333	8	12.3333	12.6667	17.3333	17.3333	15.6667	15.6667	12.3333	15.3333	14.6667	18	17	15	16.3333	19.6667	14.6667	16	19.3333	12	20	13.3333	20	24.6667	23.6667	20.3333	30.6667	26.6667	30.6667	27.3333	25.3333	22.3333	30.6667	29.6667	25	23.3333	36.6667	30	31
	11.6667	10.6667	20	17	9.33333	14.3333	10	9.33333	7.33333	23.6667	13.6667	10.3333	13.6667	13.3333	19	14.6667	18	16.6667	14	15.3333	19.3333	19.6667	15.6667	21.6667	21	20	17.6667	15.3333	18.3333	19.6667	20	18.3333	29.6667	20	21.6667	23.6667	28	28	30.6667	29	27	20.3333	25	29.3333	23.6667	22	33.3333	26	26.3333
	28	30.3333	32.3333	40.3333	31.6667	37.6667	29.6667	30.3333	23.6667	51.3333	35	31	39.3333	38.3333	37.3333	37.3333	38	42.6667	37.6667	35.6667	44.6667	45	45.3333	44.6667	50	37.3333	39.6667	42	40.6667	36	35.6667	40	55.6667	46.3333	36	43	48.3333	44	44.3333	44.6667	43.3333	38.6667	44.3333	51.6667	41	38.6667	50.6667	39	46.6667
	27	26	31.6667	31.6667	28	32	24.6667	23.3333	21.3333	42	26.3333	23.6667	32	33	32.3333	31.6667	37.3333	29.3333	30.6667	31.6667	35.6667	37.3333	31.6667	31.6667	39.6667	27.6667	38	30.3333	36.6667	26.6667	32.6667	27	47.3333	38.6667	30.3333	33.6667	37.6667	36.3333	33.3333	33.3333	31	30	44.6667	39	32	36.3333	43.3333	33.3333	36.6667
	18	12	17.3333	17.3333	9	19	12.6667	8	9.33333	19.6667	15.3333	9.33333	14	13.3333	23.6667	13	17.6667	17.6667	14	16	17.3333	22	15.3333	16	19.6667	18.3333	16.3333	19.6667	16.6667	17	14.6667	14.6667	24.3333	26	20.6667	16.6667	25.3333	25.3333	25.6667	24.6667	24.3333	16	30	26.6667	16.3333	23	27.3333	17.6667	26
	7.33333	7.66667	10.6667	10	2.66667	7.33333	3.66667	4	4	13.3333	6.66667	4	10.3333	9.33333	7.33333	6	9.66667	8.33333	5	7.33333	7.66667	9.33333	8	8.66667	9	7.66667	7	6	10.3333	6	6.66667	6	15	10.6667	10	9	12	14	11.3333	7	9.66667	7.33333	14.6667	11.6667	6.66667	9	17.3333	11.6667	14.3333
	21.6667	8.33333	11.3333	16.3333	17.3333	13.6667	13.6667	12.3333	12.6667	11.3333	8.33333	15.6667	14.6667	14.6667	13.3333	13.6667	17.6667	15	16.6667	18.3333	15	15.3333	15.3333	19	13.6667	12.6667	12.3333	17.3333	20.3333	9.33333	17	21	15	16.3333	13.6667	17	13.6667	16	14	20	17.6667	22.3333	14	27.3333	27.6667	21.3333	26	27.6667	28.3333
	22	14	17	22	20	21	16.3333	18.6667	21.3333	21.6667	15.6667	22	13.6667	27.3333	21.6667	24.3333	24.3333	20.3333	21.3333	18.6667	26.6667	22	24	22.6667	17.6667	22.6667	28.6667	23	27	24.6667	26.6667	32	25.6667	27.3333	24.6667	31.3333	21.3333	29	25	20.6667	29.3333	25.3333	27.6667	31.6667	35.3333	35.3333	36	30.6667	30.3333
	31.3333	24	22.6667	27.3333	32.3333	33	28	26	30	32.6667	26	27	31	32.3333	34	32.6667	47.6667	31.3333	37.3333	33.3333	34.6667	39.3333	38	41.3333	34.6667	40.6667	34.6667	43	43.6667	37	50.3333	41.6667	42.6667	49.3333	45.6667	48.6667	47.3333	48.6667	46	44.6667	51	55.6667	45.3333	49.3333	50.6667	52	55.3333	54	57
	21.3333	11.3333	12	19.3333	21.6667	18.6667	15.3333	13.6667	22.3333	22.3333	19.6667	21.6667	19	22.3333	23	27.3333	29.6667	26	31.6667	32.3333	26	28.3333	27.3333	34.3333	29.6667	30.6667	27.3333	34.3333	34	32.6667	26.6667	41.3333	31.3333	38	40.3333	36.6667	37.6667	44.6667	33.6667	37.6667	39.6667	48.3333	42	44.3333	40.6667	40.6667	35.3333	47	42.6667
	29	18.6667	19.6667	26.3333	32.6667	34	27.6667	29	38.6667	39.3333	37	45	40	41.6667	51.3333	45	53	57.6667	58.3333	59.3333	66	70.6667	58.3333	68	71.3333	69.3333	68.6667	74.6667	79.3333	78	80	88.6667	80.3333	83.3333	81.6667	88.6667	88.6667	83.6667	88	90.3333	97.6667	97.3333	95.6667	91.3333	90	96	93.6667	91.6667	93.3333
	25	23	23	31.6667	34.6667	36.3333	37.3333	43.3333	50	49.6667	46.3333	47.6667	49.6667	54.3333	59.6667	65	80	75.3333	71	80	83	80.3333	80.3333	97.3333	96.3333	87.6667	100.667	104	109	105.667	106.667	120.667	107.667	127	112	129.333	119.333	124.667	122.333	123.667	134.667	130.333	134.333	142.667	124.333	138	131	129.667	131.333
	40	33.6667	45.3333	48.6667	50.3333	56.6667	56.6667	67.6667	69.6667	73.3333	73.3333	81.6667	80.3333	82	91	97.3333	101	97	111.333	108.333	116.333	122.333	119	126	134.333	141	131.333	143	152	139.667	146.667	160.667	153.667	162.667	153.333	158.667	159	172.333	167	159.667	165.333	171.667	175	175.333	164.667	172	164.333	171.333	169.667
	12.3333	8.66667	13.3333	17.6667	20	19	18.3333	21.6667	26.3333	28.6667	25	25.6667	28.6667	32	31	33.3333	34.6667	37.3333	38.3333	35.3333	40.3333	42	40.3333	44.3333	41.3333	44.6667	46.3333	49.6667	51	49.3333	47	55.3333	51.6667	53	55	58	55.3333	57.3333	63	54	58.6667	61.6667	57	61	65	59	57.3333	55.3333	58.3333
	79.6667	83	95	99.6667	111	122.333	126.333	125.333	140.333	142	136.667	145	155	141	165	162.667	165.333	174.667	166.667	189.333	186.667	193	188.667	191	191	193.333	201	194.333	207	213	198.333	208.667	213	205.333	199	201.333	197.333	214	203	203.333	215.667	206	214.333	204.333	207	213.333	217	211	207.333
	107.333	108.667	125.667	164	190	204.667	213.333	237.667	254.667	284	282.667	285.667	310	300.333	325.333	334.667	329	331	336	329.667	344	333	341.667	346	345	356.333	345.667	357.333	357	352.333	353.667	362	364.667	358.333	378.333	365	357.333	358.667	361.333	367	369	371.667	362.667	375.333	379.667	383	375.667	368.667	373
	3.33333	0.666667	1.33333	3	8.33333	7	7.33333	6	22.6667	22	25	33.6667	48.6667	46.6667	64.6667	83	86.6667	113	123.333	145.333	148	170.333	190	194.667	205.667	213	224.333	230.667	231.333	244	249.333	259.333	262.333	258.667	253.333	255.667	255	263	248.333	257.333	268.667	268.333	252	266.667	262.667	269	281.667	283.667	297.333
	5.33333	1.66667	2.66667	3	8	5	6.33333	11	23.6667	27.3333	30	44	63	68	82.6667	99.6667	106.333	136.667	156	185	215	239	269	284.333	295.333	317	324.667	337.667	346.333	343	346.667	349.333	332	361	345	347.667	352	351	348.667	350.333	343.333	348.333	353.333	363.667	345	353	353.667	353.667	351.333
	6	1.33333	2	4.33333	4.33333	3	3	2	4.33333	4	2	6	4	5.33333	10	18.3333	21.6667	81.6667	121.667	201	246.333	296.333	331.333	341.667	360.333	360	364.333	360.667	343.667	337.667	334.667	330.667	315	307.333	297.333	294.667	283.333	297.667	293	289.333	295	284	284	280.333	292.667	287.333	298.667	286.667	292.333
	2.33333	0.666667	0.666667	4	2.66667	0.666667	0.666667	0	3.66667	1.66667	0	3.33333	0.666667	2	2.66667	1.66667	3.33333	2	3.66667	1.33333	2.66667	2.33333	6.66667	5.66667	8.33333	16	26.3333	52	78.6667	142	156.333	199.667	219.333	238	262.333	279.667	294.333	310.667	312.667	314	331.667	342.667	348.333	339	338.333	333	337.333	337.667	343.667
	4	4	2	7	4.33333	5	3.33333	3	7.66667	6.33333	5	6	3	3.66667	7.33333	6	8.33333	6.66667	8.33333	8.33333	10.3333	13.6667	15.3333	17.6667	18.3333	24	32.3333	41.3333	50.6667	78	92.6667	114.333	139.333	168.333	221.333	284.333	313	341	350	349	346.333	342	318	334.667	313.667	303	325.667	313.667	311.667
	2.66667	2	0.666667	3.66667	5	2	1.33333	0.333333	7	3.33333	0.333333	5.33333	3	2	3.66667	2	8	3	6.66667	2.33333	3.66667	4.66667	7.66667	5.66667	6	5	7.66667	7	12	9.66667	8.66667	31.3333	33	44	84.6667	150	202.667	286.667	307	347.667	340.667	340	341.333	345.333	326.667	320.333	318	304.333	303
	8.33333	6	6	11	8	5.66667	4.33333	4.33333	8.33333	6.33333	4.66667	10.6667	8	7	9.33333	8.33333	10	7	10.6667	6	9.66667	9.66667	14	10.6667	12.6667	9.66667	11	11	17.6667	14	16	29.3333	27	34.6667	54.3333	73.6667	115	171	200.333	226	255.333	310.333	315.333	342.333	340.667	342.667	346	332.333	317.333
	8	8.33333	7	10.3333	12.6667	7.33333	6.33333	9.66667	12.6667	15.3333	8	12.6667	13	8.66667	15	7.66667	11	12.3333	12.6667	14.6667	11.3333	15.6667	15	18	18	18	18	18.6667	26.3333	23	21	32.3333	23.3333	29.6667	37.3333	45	53.6667	70	79	101.667	115.667	141.333	157.333	183.333	225	300	341.333	356.333	322.333
	10	6.66667	5.66667	11.3333	10.6667	6.66667	7.66667	4	10.6667	7.66667	5.33333	8.33333	10.3333	9.33333	10	5.66667	11.3333	11	11	11	9.33333	11	14.3333	12.3333	11	13	12.6667	12.3333	18	14.6667	14.6667	27	13.3333	16	19.6667	29.3333	27	37.6667	26.6667	33.3333	42.3333	45.6667	42.6667	57.3333	78.3333	138.333	186.667	284.333	336.667
	8.33333	5.33333	4.66667	7.66667	7.66667	5	5.66667	2.33333	6	5	4.66667	7.66667	6.66667	5	6.66667	4.33333	9	7.66667	11	7.33333	8.66667	8	10	7.66667	7	7	8	5.33333	11.6667	5.66667	7	17	8.66667	10.3333	14	14	9.66667	16.6667	8.66667	11.6667	11	19.3333	19.6667	24.3333	30.6667	72	123.667	256	322.333
	4	6.33333	3.33333	6.33333	7.33333	2	1.66667	1.66667	6.66667	4.33333	1.66667	6.33333	5.66667	5.66667	3.33333	3.33333	5.66667	6.33333	4	4.33333	4	9	11	8	7.33333	2.33333	4	4.66667	6.66667	3.66667	3	10	4.66667	6	9	5.66667	4.33333	8.33333	5.33333	4.66667	6.33333	11.6667	6.33333	11.6667	27.6667	61.3333	115.333	229.333	316.667
	4.33333	4.66667	2.66667	6.33333	3.66667	4.66667	3	2.33333	5.33333	6.33333	4	6.33333	3.66667	2	5	5.33333	6.66667	8	4.66667	6.66667	6.33333	8	6	4.66667	7.66667	3.33333	3.66667	5.33333	5.66667	4	3.33333	8.33333	4.33333	4.66667	11.3333	6	6.66667	7.66667	3	6	6.33333	7.33333	8.33333	21	40.6667	97	179	284.333	330.667
	3.66667	2.33333	3.33333	4.33333	3	2.33333	3	0.666667	1.66667	4.33333	2	3	2.33333	3	5	2.66667	4	3.33333	2	1	3.66667	4.33333	4.66667	3.33333	5	2.66667	4.33333	3	3.66667	1.66667	2.66667	4.33333	3.66667	4.66667	3	4.66667	3	5.66667	4.33333	5	2.33333	8.66667	11.3333	26.3333	70	169.333	260	314	325
	11	9.66667	9	8.33333	13.3333	10.6667	8.33333	8.33333	9.33333	11.3333	10.6667	11	11.6667	9.66667	11.6667	11.6667	13	13.6667	11.3333	9.66667	10.6667	12.3333	13.3333	11.6667	11	10.3333	13	14	12.6667	15.3333	11.3333	12.3333	11.3333	13.6667	15.3333	15	16.6667	16.3333	16	14	16.3333	19.6667	20	36	61.6667	126.667	210	292.667	350
	6	5	4	5.33333	5	4	5	3.66667	3	4.33333	5.33333	4.66667	5	6	6	3	6	5.33333	5.66667	5.33333	8.66667	5	4.66667	4	3.66667	4.33333	4.33333	5.33333	5.33333	4	6.66667	8	3.66667	7.33333	4.33333	7.33333	4.66667	9	4	7	10	10	8	11.3333	17	37	67.6667	116.333	172
	10.6667	7.66667	8.33333	10.3333	11	12.3333	13	10.6667	11	11	12.6667	13	11.6667	9	16.3333	12	12	12.6667	13.3333	10.6667	12.6667	10.3333	17.6667	11.3333	13	11.6667	12	13	17	10	14.6667	12.6667	9.33333	13.6667	15	18.3333	14.6667	21.3333	12.3333	14.6667	16.6667	16.6667	19.6667	21	27.3333	36.3333	52.3333	64.3333	108
	26	39	2.66667	45	9.33333	30.6667	28.6667	20	34	31.6667	40.6667	19	25.3333	12.3333	18.3333	27.6667	17.3333	13.3333	28	27.3333	22.3333	25	14.3333	21.6667	45.3333	25	32.3333	31	44.3333	18	40.3333	28	13	21.3333	25	30.6667	39	33.6667	35.6667	18.3333	44.6667	26.6667	48.3333	33	10	43	38	43	23
	28	37	9.33333	45.3333	12.6667	32	30.3333	26	35.3333	31.3333	49	21.6667	24.6667	20	25.3333	28.3333	23.6667	22	38.3333	32.3333	27	33.3333	19.6667	24	44.6667	35.6667	37.3333	30	49.3333	23.3333	42	34.6667	24.6667	32.3333	37.3333	41.6667	50.3333	41.6667	48.6667	35	59.3333	31.6667	50.3333	34	25	48.6667	49.3333	59.3333	37.6667
	27.3333	37.6667	6	48.3333	13.6667	32.3333	34	24.6667	30.3333	35.6667	47.3333	21.3333	25.6667	23	24	28.3333	20	18	43.3333	38.3333	32.6667	33.6667	26.3333	27.6667	46.6667	34.6667	42	35.6667	59	29.6667	48.6667	33	28.3333	36	38	41.6667	50.6667	50.3333	51.3333	33	70.6667	47.3333	53.3333	47.6667	25.3333	55	54.6667	61.6667	38
	22.6667	26.3333	3	37.6667	10	25	28.6667	18	25.3333	26.6667	42.3333	11	20.3333	10.3333	13.6667	17.3333	10.3333	9.66667	27	30.3333	19.6667	22.3333	16.6667	16	31.6667	23.6667	34.3333	23.6667	40	18.6667	31.6667	24	12	23.6667	31.6667	31.3333	42.6667	29.3333	31	23.6667	47.6667	27.6667	35	33	24.3333	34.6667	50	47.6667	27
	22	32	7.33333	33.6667	10.6667	29	31.6667	21.6667	27.3333	29.6667	44.3333	16	23	19.6667	25	30.6667	16.6667	17.3333	35.3333	34.6667	29.6667	32.6667	33.6667	29.6667	48.3333	38.6667	48.6667	39	57.6667	36	51.3333	50.6667	37.3333	47.3333	51.3333	58.3333	69.3333	54	64.6667	46.6667	72.3333	59.6667	64	60.3333	50.6667	57.6667	73.3333	72.6667	58.3333
	25.3333	28.6667	5.66667	32.3333	11.6667	23.3333	29.6667	22	28	33.6667	43.3333	24.3333	31.3333	22.3333	23.3333	36	33.3333	30.6667	40.6667	49.6667	53	50.6667	53	48	58.3333	53.3333	75	60	82.3333	64	78	71.6667	61.6667	71	82.3333	88	98	83	94.3333	90.6667	108	101.667	103.667	98.6667	93.6667	96.3333	110	108.333	90.6667
	21.3333	27.3333	6	32	18	26.3333	39	43.3333	51	57.6667	81	66.3333	73.3333	79.3333	95	110	105	116	118.333	142.333	131	147.667	143	136.333	166.667	165.333	172	170.333	190.333	177.333	193.333	191	194	200	208.333	216.333	209	207.667	226	219.333	219.333	230.333	235.667	229	215.333	237.667	236.333	251.667	234.333
	16.6667	22.3333	8.33333	31	18.6667	27.3333	41.6667	42.6667	54	58.6667	72	60.6667	73.3333	74.6667	79	87.6667	90.6667	92.6667	97.6667	117	104	120	122	121	142	138	155.667	148	158	146	162.667	174	145	170.333	175.333	182.667	176.667	180.333	189.333	183.333	188	174.667	192.667	189.333	187.333	195	195	199.333	193
	18	22.3333	13.6667	41.3333	34	48	70.3333	73.6667	93.3333	97	124.333	116.667	134	140.333	149	160.333	169.333	175.667	178.667	197.333	201.333	209.667	220.667	223.333	243.333	240	252.333	256	265	263.333	270	283	273	291.667	297.667	300.333	289.667	306.333	319.333	302.667	301	302	308.333	320.333	320.667	309.667	317.333	308.667	312.333
	25	42	39.3333	64.3333	66.3333	78.3333	106.333	121.667	141	169	197.333	187.667	210.667	205.333	229.667	247.667	259	272.667	272	280.333	299.667	304.333	314.667	320.333	334	332.333	332.667	336	344	340.667	347	345.333	341.333	350.667	355.333	351.667	362.667	354	357.667	348.667	347.333	357.667	364	353.333	361.333	355.667	354	363.333	360.667
	9	9.66667	10.3333	20	12.6667	19.3333	31	29	25.3333	42.3333	50.6667	45.3333	52.3333	55	64.6667	73.6667	73.3333	79	81	93.3333	95.6667	100	104	107	126.667	130	135.333	126	145.667	142.667	154	154.667	150.333	152	163.667	160.667	172.667	156.667	177.333	161.667	164.667	179.667	176.667	164.667	184	168.333	172.667	185.667	181.667
	3.66667	5.66667	0.666667	9.33333	5.33333	7.33333	17.3333	17.6667	19.3333	40.6667	38	44.6667	50	52.6667	63.6667	67.6667	76	80	104.333	114	131.333	138	166.667	177.667	195.667	212.333	224.667	227.333	242	262.667	267.333	266.333	273.667	291.667	291.667	296	301.333	295.667	307.667	310.333	308.333	310.333	313.333	313.333	311	306.333	306.333	308	320.667
	8.33333	14.6667	2	18.3333	6.33333	9.66667	19.3333	16.3333	28	43.3333	42.3333	37.6667	51	53	64	75.3333	80	94	118.667	136	151.333	172.333	206.333	213.667	246	266.667	290.667	293.667	314	335	341.667	354.667	360.333	363	371.667	383.333	381.333	382	383.667	386.333	381	372.333	382	374.333	372	374.333	380	383.333	381
	4.33333	10	0	15	3.33333	3.33333	14	5	6.66667	21.6667	16	6.66667	15.3333	8	14.3333	16	15	16.6667	29	39.3333	37	39.3333	44.6667	55.6667	67	75.3333	96	99.6667	101	122.667	144.333	146.667	155.333	169.667	176.333	191.667	206	221.667	258	264	281.333	287.333	296.333	291.333	308	314	320.667	320.333	314.667
	5.33333	10.6667	0	11.6667	2.66667	2	13.6667	2	2.33333	16	10.3333	3	12.3333	2.66667	3.66667	6.33333	5.33333	4	9.66667	21	10.3333	18	10.6667	11	22.6667	19.3333	31.3333	26	39	37	45	52.3333	50.3333	72.3333	77.3333	94.6667	117	136.333	209.333	253.667	284.667	313	321	333	336.667	343.333	347	349.667	354
	9	14.3333	0	17.6667	2.66667	5	17	5.66667	11.3333	17	17.3333	8.33333	17.3333	8.66667	7.66667	13.3333	10.6667	11.3333	17.6667	31	19.6667	24.6667	23.6667	32	34.3333	30.3333	40.3333	33.3333	50	47.3333	47	51.3333	47.6667	59.6667	73.6667	68.6667	79.3333	97	117.333	111	150	146.333	155.333	164	172.333	189.333	220	242.333	256.667
	9	11.6667	0	19	6.33333	4.66667	15.6667	3.66667	4.33333	21	13.6667	7.66667	16	4	6	11.3333	5.66667	7	11	17	12	13.3333	13.6667	10.3333	21.6667	13.6667	24	22	32	26	27.3333	32.3333	26.6667	33	41	36.3333	53	59	66	68	85	80	82.6667	94.3333	104.667	124.333	139.667	155.333	165.667
	7	8.66667	2	12.6667	4.66667	5	14.6667	6	5.66667	16.6667	11	5	13	4.33333	2.66667	9.66667	4	7	11	16	8.66667	9.66667	11.6667	12	22	22.6667	25	17	33	28	29.6667	35	27.3333	33	31.6667	34	45	45.6667	49	50.3333	67	53.3333	61.3333	70.3333	60.6667	68.6667	75.6667	87.3333	102.667
	16.6667	22	8.33333	26.3333	8.66667	19	22.3333	19	13.6667	28	22	13.3333	20.3333	17	10.6667	19.3333	18.3333	20.3333	22.3333	22	24.3333	22	23.3333	25.3333	35	28.6667	44	30.3333	37.6667	39.3333	37.6667	43	36.6667	46.6667	47.6667	52.6667	55.6667	55	74.3333	67.6667	91	83	80.6667	101	100	107	119.667	136.667	143
	8	15.6667	4	14.3333	3.66667	5.66667	12	5	5.66667	18	7.66667	7.66667	13.6667	6	5.66667	10	3.33333	4.33333	12.6667	9.33333	7.33333	9	12.6667	8.66667	15	5.33333	15	13.3333	13	15.6667	12	19	11	17.3333	18	18.3333	26	21.6667	24.3333	31	36.3333	34.6667	43.6667	38	43.3333	43.6667	49.3333	63.3333	66
	8.33333	14	3.33333	14.6667	7.66667	5.33333	9.66667	5.33333	3.33333	16	11.3333	9.66667	10.6667	8.33333	5.33333	11	7	5.66667	13.3333	9.66667	11	9.33333	10.3333	6.66667	13	10	12	12	13	11	12	17	11.3333	11.3333	11.3333	15	15.6667	9.33333	15.6667	18.6667	27	21.3333	26.6667	22.3333	17.6667	19.3333	27.6667	36.6667	30.6667
	35.3333	26.3333	29.3333	36.6667	11.3333	28.3333	26	30	16	23.3333	35.3333	27.3333	13.6667	17	23.6667	28.6667	21.6667	19	21.3333	29.3333	19.6667	33.6667	19.6667	20.6667	13.6667	22.3333	24.3333	20.6667	25	27.6667	29	24	36	28	23	16.3333	23	29.3333	25	47.3333	38.3333	33.3333	39.6667	38.3333	29.6667	31	56	38.6667	40
	39.3333	28	29.6667	41	11.3333	34.6667	19.6667	32.6667	20.3333	26.3333	46	28.3333	17.3333	22.3333	19.6667	26.6667	23.3333	24.6667	23.3333	36	21.6667	30	19.6667	20	11.6667	25.6667	32.6667	18	29.6667	31.6667	30.6667	24.6667	44.6667	29.3333	21.6667	26.6667	38.3333	29.3333	36.3333	57.6667	48.3333	42.6667	47.6667	44.6667	39	39.6667	63.3333	54.3333	50.3333
	34	25.3333	18.6667	34	6.33333	23	18	24.6667	9	16.3333	30.6667	16.3333	10.3333	11.6667	14.6667	17.6667	11.3333	11.6667	17.3333	25	17.6667	28.3333	16.6667	18.6667	14.6667	29.3333	31	26.3333	31.3333	34.6667	56	40.3333	56	48	43.6667	49.3333	54.3333	56	60	82.6667	80.6667	88.3333	86	84	74	88.6667	113.667	96.3333	109
	25.3333	16	18.6667	28.6667	7.33333	16.3333	19.6667	20	6.33333	13.6667	26.3333	16	10.3333	9.66667	18.3333	23	5.66667	11	15.3333	22	12.3333	28.6667	21.6667	25.3333	20.3333	32	35	34.3333	48	55	60	60.6667	71.6667	78.6667	68.6667	85	84.6667	92.6667	99.3333	122.333	112.667	109	116.667	129.667	118.333	133.333	136.667	125	134
	18.3333	11	6	14.6667	1.66667	7.33333	10.3333	12.3333	1.66667	6.66667	19	7.33333	4.66667	3.66667	9.33333	9	1.66667	3.33333	12.3333	12.6667	10.6667	18.3333	20.3333	22.6667	25.6667	50.3333	48.6667	50.6667	74.6667	92.6667	88.6667	99.3333	111.333	127	119.667	130.667	147.333	157	172.333	190.333	189.333	198.667	207.333	221.333	213.333	218.333	229	243	237.667
	9.33333	7.33333	3.33333	8.66667	2.33333	4	6.66667	6.66667	2	5.33333	5	5.33333	2.66667	6	4	8.66667	5	4.66667	6.66667	7.33333	6.66667	8.66667	7.33333	13.3333	10	17	21.6667	24.3333	33.6667	36.3333	48	60	56.6667	74.6667	82.6667	98	107.333	118.667	119.333	143.667	152.333	152.667	154	177	174.333	199.667	197.333	193.667	210
	9.33333	6.66667	4.66667	7	2.33333	3	5.33333	5.66667	1.66667	4.66667	9.66667	5.33333	1	2	5.66667	6.33333	2	1.66667	7	5.66667	6.33333	10.6667	5.66667	10	6	19	24	22	42.3333	52	66.3333	84.3333	97.3333	137	151	171.333	191.667	212	233.667	230.667	248.667	254.333	259.333	263	273.333	286.333	281.667	286.667	290.333
	17.3333	16.6667	11.6667	13	12.6667	19.6667	19.3333	15.6667	12.3333	11.6667	13.6667	13	11.6667	18	13.3333	18.3333	16	11	16.6667	16.6667	15.6667	21	15	16.3333	15	21.6667	21	20.3333	23.6667	26.6667	28	26	35.3333	31	33.3333	34.3333	40.3333	39	48.6667	47.3333	59.3333	48.3333	57.6667	61.3333	64.6667	71.6667	72.3333	72.6667	65
	24.6667	23.3333	19.6667	24	14	16.3333	18.6667	19	11.3333	17.3333	22.3333	13	14	15	15.6667	24.6667	15.6667	14	24	19.3333	22.6667	28.3333	19	21.3333	13.3333	28.3333	29.3333	29	32	30	37	35	48.6667	46.6667	46.6667	59.3333	59	69.3333	69.6667	84.3333	97.3333	87.3333	102	104.333	99.6667	108.667	131.667	114.667	132.667
	21.6667	23.6667	21.3333	16.3333	17.6667	23.6667	22	24.6667	17.3333	22.3333	23	18.6667	19.6667	19.3333	22	24.6667	21	16.6667	21.3333	27	19.6667	27.6667	20	25	16.6667	21.3333	25.3333	22.3333	27	19.6667	22	26.6667	32.6667	29.3333	23.3333	31.3333	31.6667	34	30	53	41	43.3333	47.3333	45.3333	44.3333	44.3333	59.3333	55	54
	26.6667	27	21	26.6667	18.3333	26.3333	30	27.6667	18	24	20	27.3333	19.6667	18.6667	32.6667	31	20.6667	23.6667	32.3333	29	26	31.3333	24	27.3333	21	24	28.3333	32	32.3333	25.3333	31.3333	32.6667	42.3333	29.6667	33.3333	33.6667	37.3333	37.3333	35	36.3333	35.6667	45	37.3333	42.3333	38	36	40.6667	45	44
	25	26.5	32	22	25	16.5	30.5	23	15	13.5	18.5	16	50	16	16.5	9.5	14	41	13.5	12.5	21.5	6	24.5	17	49	18.5	20.5	31.5	30	31.5	20.5	21	18	73.5	11	19.5	47	16	29.5	25.5	42.5	24	39	44	42	42.5	28	36	35
	25.5	30	28	19.5	20.5	19	31	32	11.5	8.5	16	14.5	55.5	12.5	24.5	9	7	49	12.5	15	21	5.5	31.5	15.5	42.5	19.5	26	34.5	35.5	38.5	32	35.5	41.5	86.5	42	42	72	47.5	57	54.5	79.5	61.5	72	82.5	93	90.5	86	75	87
	26.5	34	34.5	20	25	21.5	36.5	24	21.5	11	17.5	18	52	12.5	25	10	13.5	51.5	18.5	15	25.5	18	27.5	25	39	22	24.5	30	31	45	40.5	40.5	46	84	39	45.5	62	51	62.5	60.5	60.5	63.5	73.5	77.5	76.5	83.5	71.5	65	74.5
	33.5	30.5	40	23.5	33	20	27.5	31	15.5	9.5	19	14.5	40.5	15	15	10.5	14.5	44	20	18	21	14	22	22	43.5	25	28.5	34	37	47	46	45.5	51.5	96	41	63.5	72.5	56	81	82.5	88	78.5	103.5	107.5	96	120.5	99	95	106.5
	19	18.5	21.5	10	15.5	6.5	19	19	7.5	3	8	10.5	47	7	9.5	2	2.5	38.5	8	3	8	1	21.5	14.5	34.5	22	34	58	70	92	88	94	108	175	139.5	162.5	190	209.5	208.5	233.5	238.5	221	239	254.5	269.5	263	278.5	273.5	290
	18.5	19	21	6.5	12.5	7	11	15.5	7.5	0.5	7	4.5	23.5	5	6.5	1	1	30.5	5.5	1.5	11.5	3	10.5	16	40	35	57	95.5	104	130	130	142.5	172.5	208	201	214.5	243.5	278	256	274.5	279	290.5	295.5	299	310.5	302	318	319	338.5
	8.5	12.5	17	5.5	11	7	5.5	8	5	2	5	3	13	4	3.5	0.5	0	19	2.5	2.5	5	2.5	6	9	19.5	9.5	28	57	61	101	85.5	103	122	170	156.5	191.5	202	221	234.5	233	239.5	243.5	249.5	260.5	273.5	281.5	278	288	296.5
	12.5	18	16	4	11.5	5	5.5	10.5	7.5	4.5	6	5.5	12.5	4	6	3.5	3	15	7	5.5	6.5	2.5	6	7.5	21	12.5	22.5	38	40.5	69.5	65.5	77	92.5	150.5	131.5	169	188	216	224.5	245.5	260.5	264.5	271.5	280.5	305	321	294	314.5	318.5
	13.5	16	16	5	11	5.5	7	11.5	6.5	4.5	4	4	13	6.5	5	2	1.5	19.5	3.5	2	7	2.5	7	7.5	23	8.5	22	45.5	52	87	83	92.5	112	175.5	157	180	205	200.5	220.5	227.5	236.5	235	249	250	272	275.5	280.5	295.5	288
	19.5	27	28.5	21	27.5	21	22.5	23	20.5	16.5	16	18	21.5	18.5	21	23	22	27.5	17.5	24.5	17.5	17.5	23.5	23.5	28.5	28	21	26	25	28	35	24.5	25	36	28.5	28.5	37.5	30	35.5	28.5	38	32	35	36.5	40.5	40.5	34.5	35	47
	30.5	38	34	24	31	22	27	23	24	19	27.5	24.5	29.5	25	27	16.5	20.5	37	27	28.5	31.5	21.5	25.5	20.5	32	19	33.5	41.5	38	47	38	39	38.5	65.5	37	57	57	49.5	65	62.5	62	61.5	72	78	88.5	98.5	97.5	91.5	115
	41.5	37.5	45.5	21	39.5	42.5	35.5	33	29	27	36.5	27.5	38.5	29	28	29.5	26.5	34.5	26	25.5	27.5	37.5	30.5	28	34.5	28	38	44.5	28.5	44.5	41.5	50	36.5	54.5	33	47.5	41.5	39	49.5	51.5	51	51	64	60	63	65.5	76	65.5	66.5
	23.5	25.5	33.5	18	24	23	22	26.5	19.5	22.5	22.5	17.5	33	27	19	15.5	18	36.5	15	24.5	21	16	19	22.5	32	19	27.5	44.5	36	50	48.5	49.5	40	72.5	39.5	50	60.5	53.5	60	64.5	70.5	74.5	67.5	75.5	73.5	88.5	79	74	76.5
	31.3333	26.3333	27.3333	29.3333	23	27.3333	30.6667	23.3333	20.6667	25	19.6667	25.3333	27.6667	22.6667	20.6667	27.3333	34	28.6667	25.3333	24	25.3333	25.3333	29	27.3333	23	20.6667	23.6667	23.3333	33.3333	27.6667	25	36.3333	28	28.6667	32.6667	28	30	31.6667	29.3333	21	29	27.6667	24.3333	30.6667	36	31.3333	40.6667	31	36.6667
	11	11	11.6667	13.3333	9.66667	9.33333	7.33333	5.33333	4	4.33333	5.66667	2	4	3	2.66667	3.66667	7.33333	2.66667	4.33333	3.66667	4	7.66667	4.66667	5.33333	9	9.66667	11.3333	13.3333	19.3333	21.3333	17.6667	22.3333	25.6667	29	27.6667	32	32.3333	35	35.3333	33.3333	36.6667	38.3333	36	41.6667	45.3333	34.6667	38.3333	43.6667	37.3333
	5.66667	5.33333	4.66667	6.33333	4	4.33333	5	2.33333	2.33333	2.33333	2.66667	3	4.66667	2.66667	4.66667	4.33333	6.66667	9.33333	14	16.3333	20.3333	30.3333	42	49.3333	69.3333	65	87.3333	83	98	102.333	113.333	117.667	129.333	131.333	135	140	140.667	156.667	145.333	159.333	152	166.333	173.333	172	180	186.667	183	179.333	169.333
	4.33333	3.66667	2.66667	5	3.33333	2.33333	3	1	2	4.66667	7.33333	10	11	14.3333	21.6667	30.3333	39.3333	41	51	61.3333	66	73.6667	76	82	98.3333	99.6667	114.667	99	121	131.333	128.333	144.667	139.667	153.667	155.333	148.333	156.667	182	163.667	169.333	172	174.333	180.667	187	186	189.667	180.333	196	187.667
	1.66667	3	0.666667	3.33333	1.33333	2.66667	4.33333	2	5	6.66667	10	15	17.6667	23.3333	28.6667	44	50.3333	56	60.3333	65.3333	66.6667	85.3333	82.3333	83	117.333	113	122.667	110.667	120	123.667	123	127	125.667	131.333	143.667	130.667	137.333	140.667	132.333	138.667	144	148.333	152.333	169.667	167	176	185.333	190.333	177
	0.333333	0	0.666667	2	1.33333	2.66667	4.66667	5	5.66667	8.33333	11.3333	14.3333	18.6667	26.6667	30.6667	43.6667	50.3333	59.3333	77	74.3333	87.6667	89.6667	102.333	104	126.333	127.333	133	124.333	130.333	133	137.333	138.667	148.667	160.333	158	163.667	157.667	173.667	161	165	176.667	179	172.333	195.333	181.667	202.667	209.333	220.333	210
	0.333333	0.333333	1.33333	3	1	3	4.33333	5.33333	6	7.33333	12.3333	13	17.6667	24.6667	26	37	45	49.6667	58.6667	64.3333	68.6667	71.6667	72.6667	82	80.6667	88	99.3333	96.3333	102.667	100.333	112.667	104.667	105	121	125.667	128	139.667	144.333	143.667	132	154.333	155.333	155	174	171.333	179.667	186.333	205	190
	0.333333	0.333333	1.33333	1.33333	0.666667	0.333333	3	3	3	6	5	6.66667	11	15	10.6667	19.6667	31.3333	23.6667	38	44.3333	50	54	56	65	89.3333	90	101	101.333	116	108.667	126.667	128	129.333	143.333	150	144.333	147	168	159	156.333	156	174.333	175.667	192.667	204	203.333	224.667	221	233.667
	1.66667	1.66667	1.66667	3.33333	3.66667	5	7	7.33333	6.33333	8.66667	8	10.3333	10.6667	10.3333	13.3333	16	22.3333	27	32.6667	35.3333	35.6667	36	40	43.6667	51	56.3333	57.6667	53.6667	71.6667	62	68	71.3333	72	73	71.3333	74.6667	73	87.3333	86.6667	87.3333	88	90.6667	88.6667	104.333	108.333	113.333	122.667	124	129
	10	7.33333	5.33333	8.33333	7.66667	12.3333	13	10.6667	15.6667	9.33333	10.3333	10.3333	16.3333	13.3333	13.3333	16.3333	25.3333	21	27.3333	27.3333	31	34.3333	36.3333	39.3333	39.6667	51.6667	50.3333	49.3333	53	48	61	63	55.3333	72.6667	64	62	64.6667	72.3333	71.6667	75.3333	80.6667	92	88	97.3333	104.333	105.667	111.667	117.333	112
	13.6667	17.3333	14.3333	15.6667	13.6667	15.3333	18.6667	19.3333	22	14	15	22.6667	18	16.3333	19	19.6667	25.3333	23	26.6667	27.3333	26.6667	25	27.6667	27.6667	24.6667	29.6667	36	30	33	35.6667	30.6667	33.6667	37.6667	41.6667	42.6667	42.3333	41.6667	47.3333	54.6667	44	49.6667	47	47	59.3333	72	59	64.6667	72.6667	77
	8.66667	9	10.3333	9.33333	6.33333	9	12.3333	10.6667	15	6.33333	10	11.6667	12	9	11.6667	10.3333	17.6667	10	15.3333	16.6667	16.6667	13.3333	17.6667	15.6667	14	15	19.3333	17.6667	25	20	18.6667	24	22.3333	23.6667	29	18.6667	26.6667	28	27.6667	25	32.6667	23.3333	32.6667	30.6667	37.3333	38.3333	35	39	44.3333
	20	20	23.6667	25	21	25.6667	25.3333	25.6667	26.3333	26.3333	23	21.3333	22.6667	26.6667	20.6667	29.3333	33.3333	29.6667	33.6667	28	34.6667	30.6667	30	39.3333	38.6667	29.6667	33.3333	33.3333	37.3333	41.3333	40.3333	39.6667	45	46	46.3333	48.3333	55	50.6667	47	52.3333	48.6667	51.3333	53	53.3333	50.6667	56	53	74.3333	80.3333
	10.3333	8.66667	10	11	9.33333	11.3333	12.6667	16.3333	7.66667	10.3333	8.33333	13.6667	14.3333	9.33333	9	11.6667	18	12	12	5.66667	14.3333	14	15.6667	15.6667	14	13.3333	15.6667	12.3333	14	14	14.6667	19.3333	16.6667	16.3333	19	11	13.6667	20	16	15	15.3333	17.6667	16.6667	18.6667	24	22.6667	25	34.3333	43.6667
	22	16.6667	18.6667	22.3333	20.6667	21	22.6667	21.6667	16.6667	15.6667	19	19	23	19	17.6667	22.3333	26.3333	16	22.3333	21	22	19.6667	25	23.3333	29.3333	26	26	26	27.6667	25.3333	27	33	26	29	28.3333	29	32.6667	28.6667	28.6667	29.3333	33	24.3333	30.6667	32.6667	33.3333	43	41	43.6667	55.6667
	8.66667	9	9.66667	14	10	5.33333	12.3333	14	9	12	12	9	11	13.6667	9.66667	12.6667	16.6667	10	13	12.6667	14	13.3333	14.3333	17	12.6667	9.66667	13.3333	14	15	10	14.6667	17.6667	14.3333	18.6667	16.6667	14.6667	14.3333	17.3333	13.6667	17.3333	20	13.3333	16.6667	18.3333	15.6667	22.6667	22.3333	23	34
	37.6667	35.3333	35.6667	39.3333	32.3333	37.3333	45	41	37.3333	36.3333	35.3333	34.6667	40	38	38.6667	34	43.6667	37.3333	40.6667	40	37.6667	40.3333	42.6667	42.3333	44.6667	37	40.3333	42.6667	46.6667	44.3333	45	57.6667	37.3333	52.6667	45.3333	40.3333	49.6667	51	49	50	53.6667	50.6667	46.3333	52	55.3333	59.6667	54	60.3333	60
	42.6667	39	37.3333	38	36.3333	39.6667	41.3333	41	38.6667	38.6667	44.3333	40.3333	43.6667	41.6667	43	42.3333	48	42	48.3333	46	44.6667	45	47	45	47.6667	44	50	46.6667	51.6667	44.3333	45.6667	50.3333	48.6667	48.3333	50.3333	43.3333	44.6667	48.6667	47	44.6667	49.6667	45.6667	45.3333	48.6667	50	48.3333	46	47.3333	45.6667
	23.6667	19	19.3333	22	20.6667	20.6667	19.3333	24	20.3333	19.6667	23	24.3333	21.3333	23	23.3333	24.3333	35	25.6667	26	22.3333	25.6667	24.3333	24.3333	30.6667	30.3333	26	26.6667	22.6667	26.3333	25.6667	20.6667	31	24	30	24.3333	29	26	29.6667	25.3333	28.3333	32	23	27.3333	22	28.3333	30	26.3333	26.6667	27.3333
	29	28.3333	33.6667	32	29	30	26	26.3333	30.6667	35	30.3333	31.3333	31.3333	26.3333	35	28.3333	30	25.6667	30	31.6667	34	28.3333	34	33	34.3333	33	31.3333	32.3333	36	31.6667	38	41.3333	30	37	33	30.3333	34	34	33	26.6667	35	32	31.6667	40.3333	38.3333	34	33.6667	41.6667	38.6667
	35.6667	21.3333	24	36	28	33.3333	19.3333	59	15.6667	29.3333	22.3333	33.6667	49.3333	27.3333	19	27	30.3333	30.6667	23.6667	56.3333	34.3333	37	42.6667	45	42.3333	30	66.6667	38	37	63	70.3333	51	40.6667	43	64.6667	43.3333	73	41	49	64.3333	75	75.6667	52.6667	53.3333	54.3333	56	71.3333	66	55
	44.3333	20.3333	27	40.3333	31.6667	33.6667	20	48	16	32	20.6667	35	48.6667	31.3333	21.3333	23	27.6667	27	18.6667	55.6667	31.3333	36.3333	36	29.3333	34	20.6667	56.3333	25.6667	26	55.3333	64.3333	37.6667	28	38.3333	57.6667	37	60.3333	39.3333	34	57.6667	67.6667	65.3333	57.6667	46.3333	49	57.3333	72.6667	64.6667	60.6667
	34.3333	15	18.6667	33.3333	27	31.3333	14.3333	39.3333	13	24.6667	18.6667	28.6667	44.6667	17.3333	12	17.6667	21.3333	19	14.6667	52.3333	18	27	20.6667	24.6667	27	12.3333	47.3333	15.6667	17	45	56.6667	32.3333	22	25.6667	42	28	50.6667	32	35.3333	52	58	58.3333	54.6667	50	53.6667	63	70	67.6667	58.6667
	33	13	25	32	27	33.3333	18.3333	40.6667	14	28	20.3333	37	45.6667	28.6667	23.3333	33	37	49.6667	43.3333	74.3333	52.6667	66.6667	65.3333	67	74.3333	67.6667	105.333	83	90.3333	126	133	132	130.333	147.667	165	172.333	178	180.667	197.333	198.333	213.667	214	229.667	223.667	233.333	234.667	245.333	241.333	253.667
	27.6667	7	12.3333	23.6667	18.3333	19	9.66667	29.6667	6.33333	14.6667	12.6667	22	37.3333	25	22	30.3333	36.3333	56	52.3333	86	80.3333	86.6667	87.6667	93.6667	103.333	110	138.667	128.667	150.333	175.333	190.333	193	200	212	221.333	225.667	246	253.333	253.667	262	279.333	278.333	289.667	299	297.333	301.667	309.667	306.667	306.333
	18	6	10.6667	20	14.3333	19	6	24.6667	3.33333	11	7.66667	20.6667	33	20.3333	19	29	37.3333	53	57.3333	92.3333	84	93	87	110.333	123	124.333	153.667	154.667	163.333	186.333	208.333	209.333	222.333	242.333	253	272	285.333	274	285	306.333	323.667	318.333	324.333	328.667	327.667	335.667	334.333	337	352.333
	18.6667	4.66667	12.3333	19.6667	13	20.3333	6.66667	21	3.66667	10.6667	8.66667	18.6667	24.3333	19.6667	18.3333	29	32	42.6667	57	76.6667	69.3333	85.6667	84.6667	94.3333	108.667	99.6667	132.667	130.333	152	172.667	187.667	195	202.667	215.333	229.667	248.333	253	267	286	293.333	293	289.667	305.667	310.667	313.667	326	316.667	319.667	332.333
	20.6667	10	13.3333	21	14	19.3333	11.6667	24.6667	5.33333	18	14	19.6667	31.6667	22.6667	14.3333	23.3333	27	33	31.6667	50	40	52.3333	48.3333	62.3333	66.3333	55.3333	90	75.6667	85.3333	112	128.667	117	121.667	133.333	144.333	156.333	174.333	176.667	187.333	183.667	205	211	216.667	224.333	239	256	250.333	250	269
	19	9	9.33333	19.6667	15	20.3333	8.66667	26.3333	4.33333	11.3333	6	18.3333	27	15.6667	7.66667	16	22.3333	23	26	32.6667	29.3333	35.3333	32.6667	40	41.3333	36.3333	57	43	54.6667	76.3333	86.6667	72	70	72	98.6667	99	117.333	104.333	118	122.667	132.667	145.333	147	158	161	177.333	182	175.667	194.667
	23	10.3333	10	20.6667	15.3333	20.6667	11.3333	28.3333	7	14.6667	13	22.3333	35.6667	26.6667	18.3333	24.3333	23.6667	26.3333	25.3333	29.6667	29.6667	33	37.6667	36.6667	39.3333	30.3333	57.6667	36.3333	47	59	70.6667	47.3333	54	67	78	70.3333	84	76	73.6667	89	98.6667	108.667	102	107.667	114	116.667	132.333	125.667	124.667
	28.6667	14	18.3333	23.6667	19.6667	27.3333	18.6667	30	8.33333	18.3333	16.6667	21	32	26.6667	15.3333	23.3333	23.6667	23.3333	19.6667	40.3333	27.3333	29.3333	32	30.6667	31.6667	30.6667	47	27	39	44.6667	57.6667	42.6667	38.6667	40.3333	52.6667	46.6667	60.6667	56.6667	50.6667	61	72	81.3333	68.3333	66.3333	74.6667	79	88.3333	77	86.3333
	42.6667	30.6667	28	38	32.6667	46.3333	25.6667	33.6667	23.3333	30	31.3333	32	38.3333	28	23.3333	28.6667	27.3333	33.6667	28	45.6667	30.3333	37	31.3333	42.6667	32.6667	33	44.6667	35	40.3333	48.6667	53.6667	32.6667	43.3333	46.6667	44.6667	44	62.3333	53	42.3333	51.3333	69.6667	63.3333	53.3333	56.6667	54.3333	69.6667	72.3333	69	69.3333
	51.3333	38.6667	39.6667	38.6667	37.6667	47	33.6667	54	32.3333	32.3333	36	43.3333	46.6667	47	33	36.6667	36	38.6667	35	50.3333	42.6667	44.3333	51.3333	43	44.6667	42	58.6667	48.3333	41.6667	53.3333	67.6667	48	46	46.3333	53.6667	54	71.6667	53.3333	52	64.3333	63.3333	69.6667	70.6667	78.3333	66.6667	82	82	77.3333	75.3333
	16.6667	22.6667	12.6667	7.66667	16	13.6667	15.6667	17	18.3333	12	11.3333	15.3333	15.6667	16	11.6667	11	10	15.6667	14.3333	11.3333	14	10.3333	13	14	18	11.6667	16	21.6667	11.6667	17.6667	25	27.6667	19.6667	20	22.6667	17.3333	24.6667	21	25.6667	27.6667	30	27.6667	26	25	28.3333	27.6667	28.6667	35	34
	15	15.3333	8	4.33333	11.6667	8.66667	13.6667	11	11.3333	6	6.33333	12	10.3333	8.66667	8	8.33333	5.33333	13.6667	10.3333	6	12.6667	5.66667	6.33333	11	10.3333	5.66667	12.3333	12.6667	7.66667	13.3333	16	22.3333	14	17	15	11.3333	13.6667	14	17.6667	21.6667	25.6667	14.6667	19.3333	21	26.3333	22.6667	25.3333	25.6667	30.3333
	22	25.6667	19.6667	21	22.3333	17	19.6667	21	21.6667	20.3333	17.6667	19.3333	18.6667	21.3333	22.3333	19.6667	16	25.3333	25.6667	16.6667	27.3333	23.3333	31.3333	28	29.3333	32.3333	31.3333	45.6667	39.6667	43.6667	48.6667	50	44	58	49.6667	51.3333	49	54	55.6667	62.3333	65	60.6667	68.6667	62	71	75.6667	71	82.6667	76.6667
	17.3333	22	13.3333	11.6667	20.6667	13	14	15.3333	15	14.3333	12	18.3333	18	19	13	15.3333	17.6667	29	26	27.6667	36.6667	35.3333	46	45	51	64	62.6667	71.3333	70.6667	71.6667	82.6667	96.6667	81.3333	99	97	102.667	101.667	109	111.333	120	137	121.667	140.667	136.667	152	153.333	145	157	164.667
	21	21.6667	16	13.6667	20	14.6667	18	13.6667	20.6667	15.6667	16	20.3333	20	23	19.3333	20	19.6667	31.6667	44	40	58.3333	53.6667	67	74.6667	88.3333	96.3333	105.333	120.333	125	133.333	145.667	154	149.333	161	169	171	176.667	185	197	201	202.333	205.667	215.333	219.333	237.667	223.333	237.333	247.667	250.667
	9.66667	8.66667	5	2.66667	8.33333	3.66667	5	6	8	3.66667	2.66667	10.6667	7	12	13.6667	13.3333	21.3333	32.3333	42.3333	51	56.6667	70	86.3333	98.6667	130	131	149	164	168	171	189.667	198.333	203	218.667	224.667	229.333	228.333	238	245.667	261.667	272	267	285.667	288.333	297	288.333	296.667	320	315
	8.66667	6	2.66667	1.33333	7	1.66667	1.66667	8.33333	3.66667	4	2.66667	10.3333	10.3333	15.6667	26.6667	40.3333	55.3333	70	101.667	121.333	145	163	190.667	208.667	229.667	253	271	300	300	310	335.667	331	331.667	343	343	354.667	357.667	356.667	360	355.667	372.333	366	360.667	356.333	370	360.667	357	358.667	354.667
	11	6	2.33333	2	6.66667	2.66667	2.66667	8.33333	5.33333	7.66667	13.6667	26.6667	39.3333	65.6667	93.3333	140.667	165	197.667	236	249.667	258.333	282.333	302.333	293.667	296.667	314	304	291.333	286.667	276.333	280.333	275	265.333	259.667	259.667	256	260.667	246.333	247	236.667	243.333	242	234.667	227	226.333	222.333	216.333	228.333	218
	6.66667	7	2.33333	1	5	1.66667	2	7.33333	3.66667	6	7	22.3333	26	45.3333	67.3333	104.667	135.667	168.667	215	242	261.333	287.333	318.333	317.667	320.667	329	324.667	330.667	318.333	321.667	302	300	288.333	270.333	275	261	257.667	252	242.667	228.667	230.333	226.667	230	224.667	215.667	209.333	212	211.667	196
	7	4	2	1.66667	3.66667	2.66667	1.66667	6	2.66667	3.66667	2.33333	12.6667	8.33333	17.3333	30	50.3333	64.6667	96.3333	149.667	181.667	205.333	241.333	267.667	281.333	309.667	332.333	342.667	345.667	361.333	347	343.667	350	339	331	316.333	331.667	304.667	295.667	282	265.667	260.333	255.333	248.667	243	229.333	216.667	214.333	206.667	195.667
	7.66667	6.66667	5.33333	1.66667	5.66667	5	4.33333	5.66667	3.33333	4.66667	2	8.33333	3.33333	7.66667	12	7.66667	11.6667	12.3333	15.6667	23	32.3333	33.6667	41.6667	53.6667	64.6667	73.3333	91	105.333	113	126	163	190	200.333	230.333	240.333	258.333	281.667	297.333	309	321	327	336.333	354.667	357	347.667	339	344.667	345.333	322
	9.33333	8	5.66667	2.33333	6.33333	3.33333	6.66667	8	3	4	5.33333	7.66667	6.66667	8.66667	7.66667	3.66667	5.33333	10.3333	7	7.33333	15.3333	8.33333	12	12.6667	16.3333	18.6667	25.6667	28.3333	30.6667	40	53.6667	62	56	68	78.6667	95.3333	92.6667	109.333	120	138.333	167	156	176.667	199	228.333	225	248	257	268.333
	8.66667	9.66667	6.33333	4	4.66667	5	3.33333	5.66667	7.33333	4.33333	2.66667	8.66667	5.33333	5.66667	5.66667	3.66667	5	8.33333	7.66667	7	14.6667	5.66667	7.66667	6	11.6667	13.3333	12.6667	20	18.6667	25.3333	34.3333	28.6667	27	30.3333	30.6667	32.3333	42	38.3333	46.3333	50	59.6667	56.3333	60	71.6667	88.6667	83.6667	84.6667	106.333	114.667
	15.3333	19	17	9.33333	14	13.3333	12.3333	15	12	15.6667	12.6667	14	16	10.6667	15.6667	14.3333	15	22.6667	20.3333	16.6667	24.3333	16	17	16	20	22	23.3333	25.6667	24.6667	30.3333	37	38.6667	29	35	39.6667	34.6667	43	45.6667	44.6667	56.3333	55.3333	51.6667	55	58.6667	71.3333	70.6667	75.6667	83.3333	85
	13	11.3333	10	9	10.3333	10.3333	8.33333	12	9.66667	7.33333	6.66667	11	9	10	13.6667	10.3333	8	13.6667	13.3333	11.3333	15	10	12	11.6667	10.3333	12.3333	13	15.6667	13	20.3333	19	25.3333	21	29.6667	25.3333	25	25	26.3333	30	39.3333	40	36.6667	40.6667	36.6667	50	46	47.6667	47.6667	63.3333
	7.33333	5.66667	5.66667	2	3.33333	3	3	4.66667	4	3	2.33333	4	2	5.66667	5.33333	2	2.33333	6.33333	4.66667	1.33333	10.3333	1.66667	4.66667	3	3.66667	2.66667	3.66667	3	3.33333	7	10	12	7.33333	5.33333	7.33333	5.66667	13.6667	4.33333	9.33333	12.3333	15.6667	11	11	11	18.6667	13	12	15.3333	24
	30	34.3333	31.6667	25.3333	30	28.6667	30	30.6667	23.3333	30.3333	28	27	28.6667	32	28.3333	28.3333	26	29	30	27	38.3333	30.6667	25	24.3333	31.3333	31.3333	32	38.6667	35.6667	39.6667	44.3333	47.3333	37.6667	35	38.3333	39	41.3333	40.3333	44.3333	48.6667	51	40.3333	48	44.3333	56.6667	50.3333	49.6667	54	59.6667
	24.6667	26.3333	12	19.3333	28.3333	33.6667	40.6667	27.6667	35.6667	23.3333	26	30.6667	51.6667	33.6667	30.6667	14.3333	22.6667	34.6667	23.6667	27.6667	30	33.3333	18	17.6667	29.6667	18.3333	19.6667	11.3333	31.3333	50.3333	45	27	23.3333	19.3333	61	22.3333	48.3333	73.3333	63	29.6667	42.6667	33.6667	47.6667	44.6667	43.3333	33.6667	61	36.6667	46.6667
	17.6667	17.6667	8.66667	14.6667	24.3333	30	28.3333	18.3333	30	12.6667	19.3333	25.6667	39.3333	25.3333	23.3333	11.6667	16.3333	30	19.3333	25	26.3333	29.6667	12.6667	21	26	20.6667	18	15.3333	34	52.6667	47	26.3333	26.3333	21.3333	63.6667	27.3333	55.3333	76	68.3333	34.6667	59	43	53	63	51.3333	56.3333	72	48	55.6667
	19.6667	22.6667	10.6667	17.6667	22.3333	29	30.3333	22	30.6667	22	23	27.6667	41.6667	25.6667	31.6667	15.3333	21.3333	34.3333	27.6667	29.6667	35.6667	36	23.3333	28.3333	43	27.6667	26.6667	28.6667	42	66	61	45	43.3333	42.6667	76.3333	46	71	91.3333	88	54.6667	70	70.3333	77.6667	87.3333	73.3333	79.3333	98.3333	91.3333	101
[truncated: 334 more rows]
[truncated: 12 more columns]

## Sheet: Fig2E_means
sound intensity (dB)	20	21	22	23	24	25	26	27	28	29	30	31	32	33	34	35	36	37	38	39	40	41	42	43	44	45	46	47	48	49	50	51	52	53	54	55	56	57	58	59	60	61	62	63	64	65	66	67	68
[truncated: 73 more rows]
[truncated: 12 more columns]

## Sheet: Fig2F_MUs
laser intensity (dB rel. 1 mW)	-11.8709	-8.3863	-6.0206	-2.4413	0.1704	1.8184	3.4636	5.8092	7.6042	9.0472	10.2939	11.3354	12.1748	12.8555	13.4243	13.9094	14.3137	14.6539	15.0106	15.1852	15.2114
[truncated: 762 more rows]

[truncated: 35 more sheets: Fig2F_means, Fig2G_MUs, Fig2G_means, Fig2H_MUs, Fig2H_means, Fig2I, Fig2J, Fig2H, Fig4B, Fig4C, Fig4D, Fig4E, Fig4F, Fig4G, Fig4H, Fig4I, fig S1, fig S2, fig S5, fig S7A …]
